# Supplementary material for: Therapeutic Potential of Beaucarnea recurvata Leaf Extract Against Ulcerative Colitis: Integrating Phytochemical Profiling, Network Pharmacology, and Experimental Validation
Source: Int J Mol Sci. 2025 Dec 15;26(24):12053. doi: 10.3390/ijms262412053 (PMC12733345; doi:10.3390/ijms262412053)
Supplement: Supplementary file 1 [file ijms-26-12053-s001.zip › Table S1.xlsx]

## Sheet: Sheet1
Drug-like properties and pharmacokinetic characteristics of bioactive compounds in BRLE.
Compound	Smiles	Canonical SMILES	Formula	MW	#Heavy atoms	#Aromatic heavy atoms	Fraction Csp3	#Rotatable bonds	#H-bond acceptors	#H-bond donors	MR	TPSA	iLOGP	XLOGP3	WLOGP	MLOGP	Silicos-IT Log P	Consensus Log P	ESOL Log S	ESOL Solubility (mg/ml)	ESOL Solubility (mol/l)	ESOL Class	Ali Log S	Ali Solubility (mg/ml)	Ali Solubility (mol/l)	Ali Class	Silicos-IT LogSw	Silicos-IT Solubility (mg/ml)	Silicos-IT Solubility (mol/l)	Silicos-IT class	GI absorption	BBB permeant	Pgp substrate	CYP1A2 inhibitor	CYP2C19 inhibitor	CYP2C9 inhibitor	CYP2D6 inhibitor	CYP3A4 inhibitor	log Kp (cm/s)	Lipinski #violations	Ghose #violations	Veber #violations	Egan #violations	Muegge #violations	Bioavailability Score	PAINS #alerts	Brenk #alerts	Leadlikeness #violations	Synthetic Accessibility
(3S,4S,5S,6S)-2,3,4,5,6-pentahydroxy-7-oxoheptanoic acid	C(=O)[C@H]([C@H]([C@@H]([C@@H](C(C(=O)O)O)O)O)O)O	O=C[C@H]([C@H]([C@@H]([C@@H](C(C(=O)O)O)O)O)O)O	C7H12O8	224.17	15	0	0.71	6	8	6	43.54	155.52	-0.37	-3.19	-3.93	-3.44	-2.29	-2.64	1.18	3360	15	Highly soluble	0.49	698	3.11	Highly soluble	3.42	591000	2640	Soluble	Low	No	No	No	No	No	No	No	-9.93	1	1	1	1	3	0.11	0	1	1	3.55
2,3-Dihydroxybenzoic acid	C1=CC(=C(C(=C1)O)O)C(=O)O	OC(=O)c1cccc(c1O)O	C7H6O4	154.12	11	6	0	1	4	3	37.45	77.76	1.09	1.2	0.8	0.4	0.26	0.75	-1.89	1.99	0.0129	Very soluble	-2.43	0.573	0.00372	Soluble	-0.6	38.3	0.248	Soluble	High	No	No	No	No	No	No	Yes	-6.39	0	3	0	0	1	0.56	1	1	1	1.09
4-hydroxyphenylacetic acid	C1=CC(=CC=C1CC(=O)O)O	OC(=O)Cc1ccc(cc1)O	C8H8O3	152.15	11	6	0.12	2	3	2	40.01	57.53	0.88	0.75	1.02	1.05	1.06	0.95	-1.53	4.52	0.0297	Very soluble	-1.54	4.41	0.029	Very soluble	-1.58	3.97	0.0261	Soluble	High	Yes	No	No	No	No	No	No	-6.7	0	2	0	0	1	0.85	0	0	1	1
Lucidenic acid A	C[C@H](CCC(=O)O)[C@H]1CC(=O)[C@@]2([C@@]1(CC(=O)C3=C2[C@H](C[C@@H]4[C@@]3(CCC(=O)C4(C)C)C)O)C)C	OC(=O)CC[C@H]([C@H]1CC(=O)[C@@]2([C@]1(C)CC(=O)C1=C2[C@@H](O)C[C@@H]2[C@]1(C)CCC(=O)C2(C)C)C)C	C27H38O6	458.59	33	0	0.78	4	6	2	125.47	108.74	2.8	2.09	4.13	2.47	4.95	3.29	-3.74	0.0842	0.000184	Soluble	-4	0.0455	9.92e-05	Moderately soluble	-5.34	0.00209	4.55e-06	Moderately soluble	High	No	Yes	No	No	No	No	Yes	-7.61	0	1	0	0	0	0.56	0	0	1	5.91
Caffeic acid	C1=CC(=C(C=C1/C=C/C(=O)O)O)O	OC(=O)/C=C/c1ccc(c(c1)O)O	C9H8O4	180.16	13	6	0	2	4	3	47.16	77.76	0.97	1.15	1.09	0.7	0.75	0.93	-1.89	2.32	0.0129	Very soluble	-2.38	0.755	0.00419	Soluble	-0.71	35.1	0.195	Soluble	High	No	No	No	No	No	No	No	-6.58	0	0	0	0	1	0.56	1	2	1	1.81
3,4-Dihydroxybenzaldehyde	C1=CC(=C(C=C1C=O)O)O	O=Cc1ccc(c(c1)O)O	C7H6O3	138.12	10	6	0	1	3	2	35.88	57.53	0.79	1.09	0.91	0.18	1.02	0.8	-1.76	2.39	0.0173	Very soluble	-1.89	1.78	0.0129	Very soluble	-1.17	9.4	0.0681	Soluble	High	Yes	No	No	No	No	No	Yes	-6.37	0	3	0	0	1	0.55	1	2	1	1
sebacic acid	C(CCCCC(=O)O)CCCC(=O)O	OC(=O)CCCCCCCCC(=O)O	C10H18O4	202.25	14	0	0.8	9	4	2	53.73	74.6	1.77	2.11	2.28	1.55	1.71	1.88	-1.83	3	0.0148	Very soluble	-3.31	0.0997	0.000493	Soluble	-1.87	2.72	0.0135	Soluble	High	Yes	No	No	No	No	No	No	-6.04	0	0	0	0	0	0.85	0	0	2	1.67
salicylic acid	C1=CC=C(C(=C1)C(=O)O)O	OC(=O)c1ccccc1O	C7H6O3	138.12	10	6	0	1	3	2	35.42	57.53	1.13	2.26	1.09	0.99	0.74	1.24	-2.5	0.439	0.00318	Soluble	-3.1	0.109	0.000786	Soluble	-1.17	9.4	0.0681	Soluble	High	Yes	No	No	No	No	No	No	-5.54	0	3	0	0	1	0.85	0	0	1	1
azelaic acid	C(CCCC(=O)O)CCCC(=O)O	OC(=O)CCCCCCCC(=O)O	C9H16O4	188.22	13	0	0.78	8	4	2	48.92	74.6	1.44	1.57	1.89	1.25	1.29	1.49	-1.47	6.41	0.034	Very soluble	-2.75	0.337	0.00179	Soluble	-1.46	6.48	0.0344	Soluble	High	Yes	No	No	No	No	No	No	-6.33	0	0	0	0	1	0.85	0	0	2	1.57
Apigenin 6,8-di-C-glucoside	C1=CC(=CC=C1C2=CC(=O)C3=C(C(=C(C(=C3O2)C4C(C(C(C(O4)CO)O)O)O)O)C5C(C(C(C(O5)CO)O)O)O)O)O	OCC1OC(C(C(C1O)O)O)c1c(O)c(C2OC(CO)C(C(C2O)O)O)c(c2c1oc(cc2=O)c1ccc(cc1)O)O	C27H30O15	594.52	42	16	0.44	5	15	11	139.23	271.2	1.27	-2.26	-3.04	-4.51	-1.8	-2.07	-2.05	5.25	0.00883	Soluble	-2.9	0.746	0.00126	Soluble	-0.27	319	0.536	Soluble	Low	No	No	No	No	No	No	No	-11.53	3	4	1	1	4	0.17	0	0	1	6.4
Luteolin 6-C-β-glucopyranoside-8-C-α-arabinopyranoside (carlinoside)	C1[C@@H]([C@@H]([C@H]([C@@H](O1)C2=C3C(=C(C(=C2O)[C@H]4[C@@H]([C@H]([C@@H]([C@H](O4)CO)O)O)O)O)C(=O)C=C(O3)C5=CC(=C(C=C5)O)O)O)O)O	OC[C@H]1O[C@H]([C@@H]([C@H]([C@@H]1O)O)O)c1c(O)c([C@@H]2OC[C@@H]([C@@H]([C@H]2O)O)O)c2c(c1O)c(=O)cc(o2)c1ccc(c(c1)O)O	C26H28O15	580.49	41	16	0.42	4	15	11	135.28	271.2	1.67	-2.54	-2.7	-4.44	-1.79	-1.96	-1.86	7.95	0.0137	Very soluble	-2.61	1.42	0.00245	Soluble	-0.12	445	0.767	Soluble	Low	No	No	No	No	No	No	No	-11.64	3	3	1	1	4	0.17	1	1	1	6.22
Aucubin	C1=CO[C@H]([C@H]2[C@@H]1[C@@H](C=C2CO)O)O[C@H]3[C@@H]([C@H]([C@@H]([C@H](O3)CO)O)O)O	OCC1=C[C@H]([C@H]2[C@@H]1[C@@H](OC=C2)O[C@@H]1O[C@H](CO)[C@H]([C@@H]([C@H]1O)O)O)O	C15H22O9	346.33	24	0	0.73	4	9	6	77.15	149.07	0.56	-3.02	-2.8	-2.29	-2.78	-2.07	0.18	523	1.51	Highly soluble	0.45	981	2.83	Highly soluble	2.76	200000	577	Soluble	Low	No	Yes	No	No	No	No	No	-10.56	1	1	1	1	2	0.55	0	1	0	5.79
Dihydroeucomin (3,9-Dihydroeucomin)	COC1=CC=C(C=C1)CC2COC3=CC(=CC(=C3C2=O)O)O	COc1ccc(cc1)CC1COc2c(C1=O)c(O)cc(c2)O	C17H16O5	300.31	22	12	0.24	3	5	2	80.85	75.99	2.51	3.18	2.54	1.2	2.94	2.48	-3.91	0.0369	0.000123	Soluble	-4.45	0.0107	3.57e-05	Moderately soluble	-4.51	0.00917	3.05e-05	Moderately soluble	High	Yes	No	Yes	No	No	Yes	Yes	-5.87	0	0	0	0	0	0.55	0	0	0	3.16
4-hydroxy cinnamic acid (p-coumaric acid)	C1=CC(=CC=C1/C=C/C(=O)O)O	OC(=O)/C=C/c1ccc(cc1)O	C9H8O3	164.16	12	6	0	2	3	2	45.13	57.53	0.95	1.46	1.38	1.28	1.22	1.26	-2.02	1.58	0.00965	Soluble	-2.27	0.873	0.00532	Soluble	-1.28	8.67	0.0528	Soluble	High	Yes	No	No	No	No	No	No	-6.26	0	0	0	0	1	0.85	0	1	1	1.61
Octanedioic acid	C(CCCC(=O)O)CCC(=O)O	OC(=O)CCCCCCC(=O)O	C8H14O4	174.19	12	0	0.75	7	4	2	44.11	74.6	1.15	1.03	1.5	0.93	0.88	1.1	-1.11	13.6	0.0782	Very soluble	-2.19	1.13	0.00651	Soluble	-1.05	15.4	0.0885	Soluble	High	No	No	No	No	No	No	No	-6.63	0	0	0	0	1	0.85	0	0	1	1.47
Methyl 3,4-dihydroxybenzoate (Protocatechuic Acid Methyl Ester)	COC(=O)C1=CC(=C(C=C1)O)O	COC(=O)c1ccc(c(c1)O)O	C8H8O4	168.15	12	6	0.12	2	4	2	41.77	66.76	1.52	1.48	0.88	0.74	0.73	1.07	-2.05	1.49	0.00885	Soluble	-2.49	0.545	0.00324	Soluble	-1.32	8.1	0.0482	Soluble	High	No	No	No	No	No	No	No	-6.27	0	0	0	0	1	0.55	1	1	1	1.37
Umbelliferone	C1=CC(=CC2=C1C=CC(=O)O2)O	Oc1ccc2c(c1)oc(=O)cc2	C9H6O3	162.14	12	10	0	0	3	1	44.51	50.44	1.44	1.58	1.5	1.04	1.97	1.51	-2.46	0.566	0.00349	Soluble	-2.25	0.912	0.00562	Soluble	-3.03	0.153	0.000942	Soluble	High	Yes	No	Yes	No	No	No	No	-6.17	0	1	0	0	1	0.55	0	1	1	2.56
3,4-Dimethoxyphenylacetic acid	COC1=C(C=C(C=C1)CC(=O)O)OC	COc1cc(ccc1OC)CC(=O)O	C10H12O4	196.2	14	6	0.3	4	4	1	50.97	55.76	1.67	0.95	1.33	1.09	1.59	1.33	-1.71	3.84	0.0196	Very soluble	-1.71	3.84	0.0196	Very soluble	-2.44	0.721	0.00367	Soluble	High	Yes	No	No	No	No	No	No	-6.82	0	0	0	0	1	0.85	0	0	1	1.62
p-hydroxylcinnamaldehyde	C1=CC(=CC=C1C=CC=O)O	O=CC=Cc1ccc(cc1)O	C9H8O2	148.16	11	6	0	2	2	1	43.56	37.3	1.31	1.75	1.5	1.35	1.98	1.58	-2.13	1.09	0.00737	Soluble	-2.15	1.05	0.00707	Soluble	-1.84	2.14	0.0145	Soluble	High	Yes	No	No	No	No	No	No	-5.96	0	2	0	0	1	0.55	0	2	1	1.54
Scaposin	COC1=CC(=CC(=C1OC)O)C2=CC(=O)C3=C(C(=C(C(=C3O2)OC)O)OC)O	COc1c(O)cc(cc1OC)c1cc(=O)c2c(o1)c(OC)c(c(c2O)OC)O	C19H18O9	390.34	28	16	0.21	5	9	3	99.96	127.82	3.08	2.55	2.61	-0.63	2.72	2.07	-3.96	0.0429	0.00011	Soluble	-4.88	0.00513	1.31e-05	Moderately soluble	-4.84	0.00558	1.43e-05	Moderately soluble	High	No	No	Yes	No	Yes	No	Yes	-6.87	0	0	0	0	0	0.55	0	0	1	3.66
Sinapaldehyde	COC1=CC(=CC(=C1O)OC)/C=C/C=O	COc1cc(/C=C/C=O)cc(c1O)OC	C11H12O4	208.21	15	6	0.18	4	4	1	56.55	55.76	1.97	1.4	1.51	0.75	2.07	1.54	-2.04	1.88	0.00902	Soluble	-2.17	1.39	0.00668	Soluble	-2.12	1.57	0.00753	Soluble	High	Yes	No	No	No	No	No	No	-6.58	0	0	0	0	0	0.55	0	2	1	2.14
Gallic acid	C1=C(C=C(C(=C1O)O)O)C(=O)O	OC(=O)c1cc(O)c(c(c1)O)O	C7H6O5	170.12	12	6	0	1	5	4	39.47	97.99	0.21	0.7	0.5	-0.16	-0.2	0.21	-1.64	3.9	0.0229	Very soluble	-2.34	0.786	0.00462	Soluble	-0.04	155	0.91	Soluble	High	No	No	No	No	No	No	Yes	-6.84	0	2	0	0	1	0.56	1	1	1	1.22
Pechueloic acid	C[C@H]1CC[C@H](CC2=C(C(=O)C[C@@H]12)C)C(=C)C(=O)O	C[C@H]1CC[C@H](CC2=C(C(=O)C[C@@H]12)C)C(=C)C(=O)O	C15H20O3	248.32	18	0	0.6	2	3	1	71.01	54.37	2.1	2.38	2.97	2.38	2.74	2.51	-2.75	0.445	0.00179	Soluble	-3.16	0.171	0.000688	Soluble	-2.42	0.935	0.00377	Soluble	High	Yes	No	No	No	No	No	No	-6.12	0	0	0	0	0	0.85	0	1	1	4.15
Kaempferol	C1=CC(=CC=C1C2=C(C(=O)C3=C(C=C(C=C3O2)O)O)O)O	Oc1ccc(cc1)c1oc2cc(O)cc(c2c(=O)c1O)O	C15H10O6	286.24	21	16	0	1	6	4	76.01	111.13	1.7	1.9	2.28	-0.03	2.03	1.58	-3.31	0.14	0.00049	Soluble	-3.86	0.0398	0.000139	Soluble	-3.82	0.0429	0.00015	Soluble	High	No	No	Yes	No	No	Yes	Yes	-6.7	0	0	0	0	0	0.55	0	0	0	3.14
Oleanolic acid	C[C@]12CC[C@@H](C([C@@H]1CC[C@@]3([C@@H]2CC=C4[C@]3(CC[C@@]5([C@H]4CC(CC5)(C)C)C(=O)O)C)C)(C)C)O	O[C@H]1CC[C@]2([C@H](C1(C)C)CC[C@@]1([C@@H]2CC=C2[C@@]1(C)CC[C@@]1([C@H]2CC(C)(C)CC1)C(=O)O)C)C	C30H48O3	456.7	33	0	0.9	1	3	2	136.65	57.53	3.94	7.49	7.23	5.82	5.85	6.07	-7.32	2.16e-05	4.74e-08	Poorly soluble	-8.53	1.34e-06	2.94e-09	Poorly soluble	-6.12	0.000345	7.55e-07	Poorly soluble	Low	No	No	No	No	No	No	No	-3.77	1	3	0	1	1	0.85	0	1	2	6.08
Ursolic acid	C[C@@H]1CC[C@@]2(CC[C@@]3(C(=CC[C@H]4[C@]3(CC[C@@H]5[C@@]4(CC[C@@H](C5(C)C)O)C)C)[C@@H]2[C@H]1C)C)C(=O)O	C[C@@H]1CC[C@]2([C@@H]([C@H]1C)C1=CC[C@H]3[C@@]([C@@]1(CC2)C)(C)CC[C@@H]1[C@]3(C)CC[C@@H](C1(C)C)O)C(=O)O	C30H48O3	456.7	33	0	0.9	1	3	2	136.91	57.53	3.95	7.34	7.09	5.82	5.46	5.93	-7.23	2.69e-05	5.89e-08	Poorly soluble	-8.38	1.92e-06	4.21e-09	Poorly soluble	-5.67	0.000972	2.13e-06	Moderately soluble	Low	No	No	No	No	No	No	No	-3.87	1	3	0	1	1	0.85	0	1	2	6.21
Eucomol	COC1=CC=C(C=C1)C[C@@]2(COC3=CC(=CC(=C3C2=O)O)O)O	COc1ccc(cc1)C[C@]1(O)COc2c(C1=O)c(O)cc(c2)O	C17H16O6	316.31	23	12	0.24	3	6	3	82.05	96.22	2.34	2.41	1.66	0.39	2.44	1.85	-3.51	0.0983	0.000311	Soluble	-4.07	0.0268	8.46e-05	Moderately soluble	-4.15	0.0223	7.06e-05	Moderately soluble	High	No	Yes	No	No	No	No	Yes	-6.52	0	0	0	0	0	0.55	0	0	0	3.33
Ruscogenin	C[C@@H]1CC[C@@]2([C@H]([C@H]3[C@@H](O2)C[C@@H]4[C@@]3(CC[C@H]5[C@H]4CC=C6[C@@]5([C@@H](C[C@@H](C6)O)O)C)C)C)OC1	C[C@@H]1CC[C@@]2(OC1)O[C@@H]1[C@H]([C@@H]2C)[C@@]2([C@@H](C1)[C@@H]1CC=C3[C@]([C@H]1CC2)(C)[C@H](O)C[C@@H](C3)O)C	C27H42O4	430.62	31	0	0.93	0	4	2	122.76	58.92	4.32	4.7	4.68	4.09	3.39	4.24	-5.47	0.00146	3.38e-06	Moderately soluble	-5.67	0.00093	2.16e-06	Moderately soluble	-3.67	0.0919	0.000213	Soluble	High	Yes	Yes	No	No	No	No	No	-5.59	0	1	0	0	0	0.55	0	1	2	7.06
Caftaric acid	C1=CC(=C(C=C1/C=C/C(=O)O[C@H]([C@H](C(=O)O)O)C(=O)O)O)O	O=C(O[C@H]([C@H](C(=O)O)O)C(=O)O)/C=C/c1ccc(c(c1)O)O	C13H12O9	312.23	22	6	0.15	7	9	5	70.6	161.59	0.25	0.06	-0.56	-0.7	-0.51	-0.29	-1.55	8.73	0.028	Very soluble	-3.01	0.307	0.000984	Soluble	0.72	1640	5.25	Soluble	Low	No	No	No	No	No	No	No	-8.16	0	1	1	1	1	0.11	1	2	0	3.45
Isoorientin-7-O-β-glucopyranoside	C1=CC(=C(C=C1C2=CC(=O)C3=C(C(=C(C=C3O2)OC4C(C(C(C(O4)CO)O)O)O)C5C(C(C(C(O5)CO)O)O)O)O)O)O	OCC1OC(Oc2cc3oc(cc(=O)c3c(c2C2OC(CO)C(C(C2O)O)O)O)c2ccc(c(c2)O)O)C(C(C1O)O)O	C27H30O16	610.52	43	16	0.44	6	16	11	140.75	280.43	1.22	-1.95	-3.05	-4.56	-2.25	-2.12	-2.28	3.23	0.0053	Soluble	-3.42	0.234	0.000383	Soluble	0.01	625	1.02	Soluble	Low	No	No	No	No	No	No	No	-11.41	3	4	1	1	4	0.17	1	1	1	6.43
O-acetylIsoorientin (Isoorientin X″-O-acetyl) (2''-O-Acetylisoorientin)	CC(=O)OC1[C@H]([C@@H](C(O[C@H]1C2=C(C3=C(C=C2O)OC(=CC3=O)C4=CC(=C(C=C4)O)O)O)CO)O)O	OCC1O[C@H](C([C@H]([C@@H]1O)O)OC(=O)C)c1c(O)cc2c(c1O)c(=O)cc(o2)c1ccc(c(c1)O)O	C23H22O12	490.41	35	16	0.3	5	12	7	118.37	207.35	2.57	0.42	0.04	-2.09	0.35	0.26	-3.15	0.344	0.000702	Soluble	-4.34	0.0223	4.56e-05	Moderately soluble	-2.39	1.98	0.00404	Soluble	Low	No	Yes	No	No	No	No	No	-8.99	2	1	1	1	3	0.17	1	1	1	5.28
Apigenin 6-C-glucoside 8-C-arabinoside	O=C1C=C(C2=CC=C(O)C=C2)OC3=C1C(O)=C(OC4[C@@H]([C@H]([C@@H]([C@@H](CO)O4)O)O)O)C(O)=C3OC5[C@H]([C@@H]([C@@H](CO)O5)O)O	OC[C@H]1OC([C@H]([C@@H]1O)O)Oc1c(O)c(OC2O[C@H](CO)[C@H]([C@@H]([C@H]2O)O)O)c(c2c1oc(cc2=O)c1ccc(cc1)O)O	C26H28O16	596.49	42	16	0.42	7	16	10	136.31	269.43	1.68	-1.03	-2.43	-4.09	-2.05	-1.58	-2.71	1.17	0.00195	Soluble	-4.14	0.0432	7.24e-05	Moderately soluble	-0.28	316	0.53	Soluble	Low	No	Yes	No	No	No	No	No	-10.67	3	3	1	1	3	0.17	0	0	1	6.27
Apigenin 6-C-β-glucopyranoside-8-C-α-rhamnopyranoside (violanthin)	C[C@H]1[C@@H]([C@H]([C@H]([C@@H](O1)C2=C3C(=C(C(=C2O)[C@H]4[C@@H]([C@H]([C@@H]([C@H](O4)CO)O)O)O)O)C(=O)C=C(O3)C5=CC=C(C=C5)O)O)O)O	OC[C@H]1O[C@H]([C@@H]([C@H]([C@@H]1O)O)O)c1c(O)c([C@@H]2O[C@@H](C)[C@@H]([C@H]([C@H]2O)O)O)c2c(c1O)c(=O)cc(o2)c1ccc(cc1)O	C27H30O14	578.52	41	16	0.44	4	14	10	138.07	250.97	2.04	-1.76	-2.01	-3.77	-1.21	-1.34	-2.34	2.63	0.00454	Soluble	-3	0.585	0.00101	Soluble	-0.85	81.7	0.141	Soluble	Low	No	Yes	No	No	No	No	No	-11.08	3	4	1	1	3	0.17	0	0	1	6.36
1-Caffeoyl-5-feruloylquinic acid	COC1=C(C=CC(=C1)/C=C/C(=O)O[C@@H]2C[C@](C[C@H]([C@@H]2O)O)(C(=O)O)OC(=O)/C=C/C3=CC(=C(C=C3)O)O)O	COc1cc(/C=C/C(=O)O[C@@H]2C[C@](OC(=O)/C=C/c3ccc(c(c3)O)O)(C[C@H]([C@@H]2O)O)C(=O)O)ccc1O	C26H26O12	530.48	38	12	0.27	10	12	6	131.37	200.28	2.16	1.85	1.11	-0.15	1.25	1.24	-3.87	0.0719	0.000135	Soluble	-5.68	0.00112	2.1e-06	Moderately soluble	-1.85	7.49	0.0141	Soluble	Low	No	Yes	No	No	No	No	No	-8.22	3	2	1	1	3	0.11	1	3	2	4.91
Acacetin	COC1=CC=C(C=C1)C2=CC(=O)C3=C(C=C(C=C3O2)O)O	COc1ccc(cc1)c1cc(=O)c2c(o1)cc(cc2O)O	C16H12O5	284.26	21	16	0.06	2	5	2	78.46	79.9	2.56	3.35	2.88	0.77	3.03	2.52	-4.14	0.0204	7.17e-05	Moderately soluble	-4.71	0.0056	1.97e-05	Moderately soluble	-5.1	0.00225	7.91e-06	Moderately soluble	High	No	No	Yes	No	Yes	Yes	Yes	-5.66	0	0	0	0	0	0.55	0	0	0	2.98
Hesperetin	COC1=C(C=C(C=C1)[C@@H]2CC(=O)C3=C(C=C(C=C3O2)O)O)O	COc1ccc(cc1O)[C@@H]1CC(=O)c2c(O1)cc(cc2O)O	C16H14O6	302.28	22	12	0.19	2	6	3	78.06	96.22	2.24	2.6	2.19	0.41	2.08	1.91	-3.62	0.0719	0.000238	Soluble	-4.27	0.0162	5.37e-05	Moderately soluble	-3.53	0.0884	0.000292	Soluble	High	No	Yes	Yes	No	No	No	Yes	-6.3	0	0	0	0	0	0.55	0	0	0	3.22
Pinocembrine	C1[C@H](OC2=CC(=CC(=C2C1=O)O)O)C3=CC=CC=C3	Oc1cc2O[C@@H](CC(=O)c2c(c1)O)c1ccccc1	C15H12O4	256.25	19	12	0.13	1	4	2	69.55	66.76	2.11	2.88	2.48	1.27	2.55	2.26	-3.64	0.0581	0.000227	Soluble	-3.94	0.0293	0.000114	Soluble	-4	0.0258	0.000101	Soluble	High	Yes	No	Yes	Yes	No	No	No	-5.82	0	0	0	0	0	0.55	0	0	0	2.96
3-Methoxynobiletin	COC1=C(C=C(C=C1)C2=C(C(=O)C3=C(O2)C(=C(C(=C3OC)OC)OC)OC)OC)OC	COc1cc(ccc1OC)c1oc2c(OC)c(OC)c(c(c2c(=O)c1OC)OC)OC	C22H24O9	432.42	31	16	0.32	8	9	0	113.36	94.82	4.09	3.19	3.52	0.04	4.37	3.04	-4.38	0.0178	4.12e-05	Moderately soluble	-4.85	0.00607	1.4e-05	Moderately soluble	-6.92	5.26e-05	1.22e-07	Poorly soluble	High	No	No	No	No	Yes	No	No	-6.67	0	0	0	0	0	0.55	0	0	2	4.11
