# Supplementary material for: Therapeutic Potential of Beaucarnea recurvata Leaf Extract Against Ulcerative Colitis: Integrating Phytochemical Profiling, Network Pharmacology, and Experimental Validation
Source: Int J Mol Sci. 2025 Dec 15;26(24):12053. doi: 10.3390/ijms262412053 (PMC12733345; doi:10.3390/ijms262412053)
Supplement: Supplementary file 1 [file ijms-26-12053-s001.zip › Table S10.xlsx]

## Sheet: CC_BRLE
Comprehensive GO enrichment analysis of cellular components.
Category	Term	Count	%	PValue	Genes	List Total	Pop Hits	Pop Total	Fold Enrichment	Bonferroni	Benjamini (adjusted p-value)	FDR	Negative log10 adjusted p-value
GOTERM_CC_DIRECT	GO:0032991~protein-containing complex	11	45.8333	1.19035e-09	HSP90AA1, PARP1, STAT1, HDAC1, ALB, BCL2, AKT1, PTGS2, ESR1, TNF, EGFR	24	691	20795	13.7931	1.53555e-07	1.53555e-07	1.17845e-07	6.81374
GOTERM_CC_DIRECT	GO:0005634~nucleus	19	79.1667	2.46253e-06	JUN, HSP90AA1, PARP1, STAT1, HDAC1, SRC, STAT3, FOS, ESR1, EGFR, NFKB1, CCND1, CASP3, ERBB2, ALB, BCL2, AKT1, MAPK1, MAPK3	24	6244	20795	2.63656	0.000317617	0.000110118	8.4509e-05	3.95814
GOTERM_CC_DIRECT	GO:0005654~nucleoplasm	16	66.6667	2.56088e-06	JUN, HSP90AA1, PARP1, STAT1, HDAC1, SRC, STAT3, FOS, ESR1, NFKB1, CCND1, CASP3, ERBB2, AKT1, MAPK1, MAPK3	24	4107	20795	3.37554	0.000330299	0.000110118	8.4509e-05	3.95814
GOTERM_CC_DIRECT	GO:0005829~cytosol	18	75	4.78281e-06	HSP90AA1, PARP1, STAT1, HDAC1, SRC, STAT3, FOS, PTGS2, ESR1, EGFR, NFKB1, CCND1, CASP3, ERBB2, BCL2, AKT1, MAPK1, MAPK3	24	5713	20795	2.72996	0.000616793	0.000154245	0.000118374	3.81179
GOTERM_CC_DIRECT	GO:0005737~cytoplasm	17	70.8333	6.21779e-05	HSP90AA1, STAT1, HDAC1, SRC, STAT3, PTGS2, ESR1, EGFR, NFKB1, CCND1, CASP3, ALB, BCL2, AKT1, MAPK1, TLR4, MAPK3	24	6004	20795	2.45333	0.00798912	0.00160419	0.00123112	2.79474
GOTERM_CC_DIRECT	GO:0005901~caveola	4	16.6667	7.57638e-05	SRC, MAPK1, PTGS2, MAPK3	24	75	20795	46.2111	0.00972629	0.00162892	0.0012501	2.7881
GOTERM_CC_DIRECT	GO:0005667~transcription regulator complex	5	20.8333	9.71233e-05	JUN, PARP1, STAT3, ESR1, NFKB1	24	223	20795	19.4273	0.0124513	0.00178984	0.0013736	2.74719
GOTERM_CC_DIRECT	GO:0000785~chromatin	8	33.3333	0.000158614	JUN, PARP1, STAT1, HDAC1, STAT3, FOS, ESR1, NFKB1	24	1133	20795	6.11798	0.0202549	0.00255765	0.00196285	2.59216
GOTERM_CC_DIRECT	GO:0090575~RNA polymerase II transcription regulator complex	4	16.6667	0.00035203	JUN, STAT1, STAT3, FOS	24	126	20795	27.5066	0.0444038	0.00504576	0.00387233	2.29707
GOTERM_CC_DIRECT	GO:0043209~myelin sheath	3	12.5	0.000499526	HSP90AA1, ERBB2, BCL2	24	30	20795	86.6458	0.0624216	0.00644388	0.0049453	2.19085
GOTERM_CC_DIRECT	GO:0043025~neuronal cell body	5	20.8333	0.00066128	HSP90AA1, HDAC1, SRC, CASP3, TNF	24	369	20795	11.7406	0.0817938	0.00775501	0.00595152	2.11042
GOTERM_CC_DIRECT	GO:0048471~perinuclear region of cytoplasm	6	25	0.00117942	HSP90AA1, STAT1, SRC, ERBB2, TLR4, EGFR	24	750	20795	6.93167	0.141214	0.0126788	0.00973024	1.89692
GOTERM_CC_DIRECT	GO:0005739~mitochondrion	8	33.3333	0.00196864	HSP90AA1, PARP1, SRC, BCL2, MAPK1, AKT1, NFKB1, MAPK3	24	1721	20795	4.0277	0.224467	0.0195349	0.0149919	1.70919
GOTERM_CC_DIRECT	GO:0098978~glutamatergic synapse	5	20.8333	0.00365277	SRC, CASP3, AKT1, EGFR, MAPK3	24	588	20795	7.36784	0.376291	0.0336577	0.0258303	1.47292
GOTERM_CC_DIRECT	GO:0005769~early endosome	4	16.6667	0.00487045	ERBB2, MAPK1, TLR4, MAPK3	24	315	20795	11.0026	0.467314	0.0403173	0.0309412	1.39451
GOTERM_CC_DIRECT	GO:0005788~endoplasmic reticulum lumen	4	16.6667	0.00500059	ALB, MAPK1, PTGS2, MAPK3	24	318	20795	10.8988	0.476226	0.0403173	0.0309412	1.39451
GOTERM_CC_DIRECT	GO:0032587~ruffle membrane	3	12.5	0.00563592	SRC, ERBB2, EGFR	24	102	20795	25.4841	0.517652	0.0427667	0.032821	1.36889
GOTERM_CC_DIRECT	GO:0036064~ciliary basal body	4	16.6667	0.00616762	MAPK1, AKT1, EGFR, MAPK3	24	343	20795	10.1045	0.54981	0.0442013	0.0339219	1.35457
GOTERM_CC_DIRECT	GO:0035976~transcription factor AP-1 complex	2	8.33333	0.00661868	JUN, FOS	24	6	20795	288.819	0.575417	0.0449374	0.0344868	1.34739
GOTERM_CC_DIRECT	GO:1904813~ficolin-1-rich granule lumen	3	12.5	0.00847896	HSP90AA1, MAPK1, MMP9	24	126	20795	20.63	0.666612	0.0546893	0.0419708
GOTERM_CC_DIRECT	GO:0044294~dendritic growth cone	2	8.33333	0.00991229	HSP90AA1, SRC	24	9	20795	192.546	0.723367	0.0589487	0.0452397
GOTERM_CC_DIRECT	GO:0005929~cilium	4	16.6667	0.0100533	MAPK1, AKT1, EGFR, MAPK3	24	410	20795	8.45325	0.728403	0.0589487	0.0452397
GOTERM_CC_DIRECT	GO:0005925~focal adhesion	4	16.6667	0.0116525	SRC, MAPK1, EGFR, MAPK3	24	433	20795	8.00423	0.779531	0.0653552	0.0501563
GOTERM_CC_DIRECT	GO:0005770~late endosome	3	12.5	0.013547	SRC, MAPK1, MAPK3	24	161	20795	16.1452	0.82787	0.0728149	0.0558812
GOTERM_CC_DIRECT	GO:0031143~pseudopodium	2	8.33333	0.0197306	MAPK1, MAPK3	24	18	20795	96.2731	0.923517	0.10181	0.078133
GOTERM_CC_DIRECT	GO:0045121~membrane raft	3	12.5	0.0225376	SRC, TNF, EGFR	24	211	20795	12.3193	0.947166	0.111821	0.0858161
GOTERM_CC_DIRECT	GO:0043235~receptor complex	3	12.5	0.0237456	ERBB2, TLR4, EGFR	24	217	20795	11.9787	0.954957	0.113451	0.0870671
GOTERM_CC_DIRECT	GO:0015630~microtubule cytoskeleton	3	12.5	0.0301737	MAPK1, AKT1, MAPK3	24	247	20795	10.5238	0.98079	0.138429	0.106236
GOTERM_CC_DIRECT	GO:0001891~phagocytic cup	2	8.33333	0.0316042	TNF, TLR4	24	29	20795	59.7557	0.984121	0.138429	0.106236
GOTERM_CC_DIRECT	GO:0005794~Golgi apparatus	5	20.8333	0.0328668	ALB, MAPK1, ESR1, EGFR, MAPK3	24	1122	20795	3.86122	0.986581	0.138429	0.106236
GOTERM_CC_DIRECT	GO:0009986~cell surface	4	16.6667	0.0354269	HSP90AA1, TNF, TLR4, EGFR	24	662	20795	5.2354	0.990467	0.138429	0.106236
GOTERM_CC_DIRECT	GO:0016323~basolateral plasma membrane	3	12.5	0.03552	HSP90AA1, ERBB2, EGFR	24	270	20795	9.62731	0.990585	0.138429	0.106236
GOTERM_CC_DIRECT	GO:0005576~extracellular region	7	29.1667	0.035946	HSP90AA1, CXCL8, ALB, MAPK1, TNF, MMP9, NFKB1	24	2313	20795	2.62223	0.991106	0.138429	0.106236
GOTERM_CC_DIRECT	GO:0031965~nuclear membrane	3	12.5	0.0364851	CCND1, BCL2, EGFR	24	274	20795	9.48677	0.991726	0.138429	0.106236
GOTERM_CC_DIRECT	GO:0010008~endosome membrane	3	12.5	0.0409533	ERBB2, TLR4, EGFR	24	292	20795	8.90197	0.995457	0.150942	0.115839
GOTERM_CC_DIRECT	GO:0032993~protein-DNA complex	2	8.33333	0.0465173	PARP1, FOS	24	43	20795	40.3004	0.997855	0.166687	0.127923
GOTERM_CC_DIRECT	GO:0097060~synaptic membrane	2	8.33333	0.0507376	SRC, EGFR	24	47	20795	36.8706	0.99879	0.176896	0.135757
GOTERM_CC_DIRECT	GO:0005886~plasma membrane	11	45.8333	0.0642862	HSP90AA1, SRC, ERBB2, STAT3, MAPK1, AKT1, ESR1, TNF, TLR4, EGFR, MAPK3	24	5597	20795	1.70288	0.999811	0.216219	0.165936
GOTERM_CC_DIRECT	GO:0017053~transcription repressor complex	2	8.33333	0.0653687	CCND1, HDAC1	24	61	20795	28.4085	0.999837	0.216219	0.165936
GOTERM_CC_DIRECT	GO:0000791~euchromatin	2	8.33333	0.0684757	JUN, ESR1	24	64	20795	27.0768	0.999894	0.220834	0.169477
GOTERM_CC_DIRECT	GO:0016324~apical plasma membrane	3	12.5	0.0760207	HSP90AA1, ERBB2, EGFR	24	414	20795	6.27868	0.999963	0.235618	0.180823
GOTERM_CC_DIRECT	GO:0009925~basal plasma membrane	2	8.33333	0.0767129	ERBB2, EGFR	24	72	20795	24.0683	0.999966	0.235618	0.180823
