# Supplementary material for: Therapeutic Potential of Beaucarnea recurvata Leaf Extract Against Ulcerative Colitis: Integrating Phytochemical Profiling, Network Pharmacology, and Experimental Validation
Source: Int J Mol Sci. 2025 Dec 15;26(24):12053. doi: 10.3390/ijms262412053 (PMC12733345; doi:10.3390/ijms262412053)
Supplement: Supplementary file 1 [file ijms-26-12053-s001.zip › Table S11.xlsx]

## Sheet: MF_BRLE
Comprehensive GO enrichment analysis of molecular functions.
Category	Term	Count	%	PValue	Genes	List Total	Pop Hits	Pop Total	Fold Enrichment	Bonferroni	Benjamini (adjusted p-value)	FDR	Negative log10 adjusted p-value
GOTERM_MF_DIRECT	GO:0042802~identical protein binding	18	75	1.4017e-13	JUN, HSP90AA1, PARP1, STAT1, STAT3, FOS, ESR1, TNF, MMP9, EGFR, NFKB1, ERBB2, ALB, BCL2, AKT1, MAPK1, TLR4, MAPK3	24	1777	19253	8.12591	3.5476e-11	3.54631e-11	3.09777e-11	10.4502
GOTERM_MF_DIRECT	GO:0019899~enzyme binding	10	41.6667	2.35524e-10	JUN, CCND1, PARP1, STAT1, HDAC1, SRC, AKT1, PTGS2, ESR1, EGFR	24	375	19253	21.3922	5.95876e-08	2.97938e-08	2.60254e-08	7.52587
GOTERM_MF_DIRECT	GO:0030235~nitric-oxide synthase regulator activity	3	12.5	1.36216e-05	HSP90AA1, AKT1, ESR1	24	5	19253	481.325	0.00344036	0.00114876	0.00100346	2.93977
GOTERM_MF_DIRECT	GO:0061629~RNA polymerase II-specific DNA-binding transcription factor binding	5	20.8333	6.20213e-05	JUN, PARP1, HDAC1, STAT3, FOS	24	184	19253	21.7991	0.0155694	0.00392285	0.00342668	2.4064
GOTERM_MF_DIRECT	GO:0000976~transcription cis-regulatory region binding	5	20.8333	0.000175846	JUN, STAT3, FOS, TNF, NFKB1	24	241	19253	16.6433	0.0435176	0.00889779	0.00777238	2.05072
GOTERM_MF_DIRECT	GO:0003677~DNA binding	9	37.5	0.000225797	JUN, PARP1, STAT1, ALB, STAT3, MAPK1, FOS, ESR1, NFKB1	24	1500	19253	4.81325	0.0555316	0.0089756	0.00784035	2.04694
GOTERM_MF_DIRECT	GO:0019901~protein kinase binding	6	25	0.00025244	CCND1, PARP1, STAT3, AKT1, ESR1, EGFR	24	495	19253	9.72374	0.0618781	0.0089756	0.00784035	2.04694
GOTERM_MF_DIRECT	GO:0000979~RNA polymerase II core promoter sequence-specific DNA binding	3	12.5	0.000310794	STAT1, HDAC1, FOS	24	22	19253	109.392	0.0756302	0.0089756	0.00784035	2.04694
GOTERM_MF_DIRECT	GO:0005515~protein binding	24	100	0.000390386	JUN, HSP90AA1, CXCL8, PARP1, STAT1, HDAC1, SRC, STAT3, FOS, PTGS2, ESR1, TNF, MMP9, EGFR, NFKB1, CCND1, CASP3, ERBB2, ALB, BCL2, AKT1, MAPK1, TLR4, MAPK3	24	13690	19253	1.40636	0.0940644	0.0089756	0.00784035	2.04694
GOTERM_MF_DIRECT	GO:0004672~protein kinase activity	5	20.8333	0.000420478	CCND1, SRC, ERBB2, AKT1, EGFR	24	303	19253	13.2378	0.100938	0.0089756	0.00784035	2.04694
GOTERM_MF_DIRECT	GO:0031625~ubiquitin protein ligase binding	5	20.8333	0.000425747	HSP90AA1, JUN, PARP1, BCL2, EGFR	24	304	19253	13.1942	0.102136	0.0089756	0.00784035	2.04694
GOTERM_MF_DIRECT	GO:0070412~R-SMAD binding	3	12.5	0.000435995	JUN, PARP1, FOS	24	26	19253	92.5625	0.104462	0.0089756	0.00784035	2.04694
GOTERM_MF_DIRECT	GO:0042826~histone deacetylase binding	4	16.6667	0.000461197	HSP90AA1, CCND1, PARP1, HDAC1	24	128	19253	25.069	0.110157	0.0089756	0.00784035	2.04694
GOTERM_MF_DIRECT	GO:0003700~DNA-binding transcription factor activity	6	25	0.000657755	JUN, STAT1, STAT3, FOS, ESR1, NFKB1	24	610	19253	7.89057	0.153349	0.0118866	0.0103831	1.92494
GOTERM_MF_DIRECT	GO:0140297~DNA-binding transcription factor binding	4	16.6667	0.00103409	HDAC1, STAT3, BCL2, MAPK3	24	169	19253	18.9872	0.230304	0.017206	0.0150298	1.76432
GOTERM_MF_DIRECT	GO:0030331~nuclear estrogen receptor binding	3	12.5	0.00108813	PARP1, SRC, ESR1	24	41	19253	58.6982	0.240767	0.017206	0.0150298	1.76432
GOTERM_MF_DIRECT	GO:0001223~transcription coactivator binding	3	12.5	0.0015515	STAT1, ESR1, NFKB1	24	49	19253	49.1148	0.324859	0.022492	0.0196472	1.64797
GOTERM_MF_DIRECT	GO:0001222~transcription corepressor binding	3	12.5	0.00161497	STAT1, HDAC1, ESR1	24	50	19253	48.1325	0.335632	0.022492	0.0196472	1.64797
GOTERM_MF_DIRECT	GO:0042803~protein homodimerization activity	6	25	0.00168912	HSP90AA1, PARP1, STAT1, STAT3, AKT1, PTGS2	24	753	19253	6.3921	0.347999	0.022492	0.0196472	1.64797
GOTERM_MF_DIRECT	GO:0000978~RNA polymerase II cis-regulatory region sequence-specific DNA binding	7	29.1667	0.00210394	JUN, STAT1, HDAC1, STAT3, FOS, ESR1, NFKB1	24	1176	19253	4.77505	0.413074	0.0266148	0.0232485	1.57488
GOTERM_MF_DIRECT	GO:0001228~DNA-binding transcription activator activity, RNA polymerase II-specific	5	20.8333	0.00263025	JUN, STAT3, FOS, ESR1, NFKB1	24	497	19253	8.07051	0.48641	0.0316883	0.0276803	1.4991
GOTERM_MF_DIRECT	GO:1990841~promoter-specific chromatin binding	3	12.5	0.00331635	STAT1, HDAC1, FOS	24	72	19253	33.4253	0.568476	0.0381381	0.0333143	1.41864
GOTERM_MF_DIRECT	GO:0051117~ATPase binding	3	12.5	0.00469442	SRC, ESR1, EGFR	24	86	19253	27.984	0.695926	0.0516386	0.0451073
GOTERM_MF_DIRECT	GO:0019903~protein phosphatase binding	3	12.5	0.0049095	HSP90AA1, STAT3, EGFR	24	88	19253	27.348	0.712106	0.0517543	0.0452083
GOTERM_MF_DIRECT	GO:0003690~double-stranded DNA binding	3	12.5	0.00770056	JUN, STAT1, EGFR	24	111	19253	21.6813	0.858546	0.0718729	0.0627823
GOTERM_MF_DIRECT	GO:0002020~protease binding	3	12.5	0.0078349	CASP3, BCL2, TNF	24	112	19253	21.4877	0.863309	0.0718729	0.0627823
GOTERM_MF_DIRECT	GO:0005524~ATP binding	7	29.1667	0.00814488	HSP90AA1, SRC, ERBB2, MAPK1, AKT1, EGFR, MAPK3	24	1546	19253	3.63225	0.8737	0.0718729	0.0627823
GOTERM_MF_DIRECT	GO:0004713~protein tyrosine kinase activity	3	12.5	0.00852248	SRC, ERBB2, EGFR	24	117	19253	20.5694	0.885299	0.0718729	0.0627823
GOTERM_MF_DIRECT	GO:0035401~histone H3Y41 kinase activity	3	12.5	0.00852248	SRC, ERBB2, EGFR	24	117	19253	20.5694	0.885299	0.0718729	0.0627823
GOTERM_MF_DIRECT	GO:0140801~histone H2AXY142 kinase activity	3	12.5	0.00852248	SRC, ERBB2, EGFR	24	117	19253	20.5694	0.885299	0.0718729	0.0627823
GOTERM_MF_DIRECT	GO:0005102~signaling receptor binding	4	16.6667	0.0103683	SRC, ERBB2, STAT3, TLR4	24	384	19253	8.35634	0.928415	0.0846186	0.0739159
GOTERM_MF_DIRECT	GO:0000981~DNA-binding transcription factor activity, RNA polymerase II-specific	6	25	0.014795	JUN, STAT1, STAT3, FOS, ESR1, NFKB1	24	1258	19253	3.82611	0.976973	0.116973	0.102178
GOTERM_MF_DIRECT	GO:0004705~JUN kinase activity	2	8.33333	0.016601	MAPK1, MAPK3	24	14	19253	114.601	0.985525	0.123531	0.107906
GOTERM_MF_DIRECT	GO:0030296~protein tyrosine kinase activator activity	2	8.33333	0.016601	SRC, EGFR	24	14	19253	114.601	0.985525	0.123531	0.107906
GOTERM_MF_DIRECT	GO:0004707~MAP kinase activity	2	8.33333	0.0177766	MAPK1, MAPK3	24	15	19253	106.961	0.989305	0.1285	0.112247
GOTERM_MF_DIRECT	GO:0003682~chromatin binding	4	16.6667	0.0199847	PARP1, ESR1, EGFR, NFKB1	24	491	19253	6.5353	0.993948	0.140448	0.122684
GOTERM_MF_DIRECT	GO:0004888~transmembrane signaling receptor activity	3	12.5	0.021815	ERBB2, TLR4, EGFR	24	192	19253	12.5345	0.996229	0.149167	0.1303
GOTERM_MF_DIRECT	GO:0005516~calmodulin binding	3	12.5	0.0262294	AKT1, ESR1, EGFR	24	212	19253	11.352	0.998799	0.174633	0.152545
GOTERM_MF_DIRECT	GO:0044389~ubiquitin-like protein ligase binding	2	8.33333	0.0294593	JUN, STAT1	24	25	19253	64.1767	0.999482	0.188227	0.16442
GOTERM_MF_DIRECT	GO:0016301~kinase activity	3	12.5	0.0297593	ERBB2, AKT1, EGFR	24	227	19253	10.6019	0.999521	0.188227	0.16442
GOTERM_MF_DIRECT	GO:0051721~protein phosphatase 2A binding	2	8.33333	0.0352507	STAT1, BCL2	24	30	19253	53.4806	0.999886	0.217523	0.19001
GOTERM_MF_DIRECT	GO:0005164~tumor necrosis factor receptor binding	2	8.33333	0.037558	STAT1, TNF	24	32	19253	50.138	0.999938	0.222581	0.194428
GOTERM_MF_DIRECT	GO:0071889~14-3-3 protein binding	2	8.33333	0.0387097	AKT1, ESR1	24	33	19253	48.6187	0.999954	0.222581	0.194428
GOTERM_MF_DIRECT	GO:0004714~transmembrane receptor protein tyrosine kinase activity	2	8.33333	0.0387097	ERBB2, EGFR	24	33	19253	48.6187	0.999954	0.222581	0.194428
GOTERM_MF_DIRECT	GO:0001221~transcription coregulator binding	2	8.33333	0.0433032	FOS, ESR1	24	37	19253	43.3626	0.999986	0.24346	0.212667
GOTERM_MF_DIRECT	GO:0140311~protein sequestering activity	2	8.33333	0.0444483	STAT3, NFKB1	24	38	19253	42.2215	0.99999	0.243629	0.212814
GOTERM_MF_DIRECT	GO:0045296~cadherin binding	3	12.5	0.0550905	STAT1, SRC, EGFR	24	319	19253	7.54428	0.999999	0.243629	0.212814
GOTERM_MF_DIRECT	GO:0001784~phosphotyrosine residue binding	2	8.33333	0.0558273	MAPK1, MAPK3	24	48	19253	33.4253	1	0.243629	0.212814
GOTERM_MF_DIRECT	GO:0038062~protein tyrosine kinase collagen receptor activity	2	8.33333	0.0592156	ERBB2, EGFR	24	51	19253	31.4592	1	0.243629	0.212814
GOTERM_MF_DIRECT	GO:0036332~placental growth factor receptor activity	2	8.33333	0.0592156	ERBB2, EGFR	24	51	19253	31.4592	1	0.243629	0.212814
GOTERM_MF_DIRECT	GO:0060175~brain-derived neurotrophic factor receptor activity	2	8.33333	0.0592156	ERBB2, EGFR	24	51	19253	31.4592	1	0.243629	0.212814
GOTERM_MF_DIRECT	GO:0008288~boss receptor activity	2	8.33333	0.0592156	ERBB2, EGFR	24	51	19253	31.4592	1	0.243629	0.212814
GOTERM_MF_DIRECT	GO:0005009~insulin receptor activity	2	8.33333	0.0592156	ERBB2, EGFR	24	51	19253	31.4592	1	0.243629	0.212814
GOTERM_MF_DIRECT	GO:0005018~platelet-derived growth factor alpha-receptor activity	2	8.33333	0.0592156	ERBB2, EGFR	24	51	19253	31.4592	1	0.243629	0.212814
GOTERM_MF_DIRECT	GO:0005011~macrophage colony-stimulating factor receptor activity	2	8.33333	0.0592156	ERBB2, EGFR	24	51	19253	31.4592	1	0.243629	0.212814
GOTERM_MF_DIRECT	GO:0005008~hepatocyte growth factor receptor activity	2	8.33333	0.0592156	ERBB2, EGFR	24	51	19253	31.4592	1	0.243629	0.212814
GOTERM_MF_DIRECT	GO:0005020~stem cell factor receptor activity	2	8.33333	0.0592156	ERBB2, EGFR	24	51	19253	31.4592	1	0.243629	0.212814
GOTERM_MF_DIRECT	GO:0005004~GPI-linked ephrin receptor activity	2	8.33333	0.0592156	ERBB2, EGFR	24	51	19253	31.4592	1	0.243629	0.212814
GOTERM_MF_DIRECT	GO:0005006~epidermal growth factor receptor activity	2	8.33333	0.0603425	ERBB2, EGFR	24	52	19253	30.8542	1	0.243629	0.212814
GOTERM_MF_DIRECT	GO:0005019~platelet-derived growth factor beta-receptor activity	2	8.33333	0.0603425	ERBB2, EGFR	24	52	19253	30.8542	1	0.243629	0.212814
GOTERM_MF_DIRECT	GO:0005007~fibroblast growth factor receptor activity	2	8.33333	0.0603425	ERBB2, EGFR	24	52	19253	30.8542	1	0.243629	0.212814
GOTERM_MF_DIRECT	GO:0005010~insulin-like growth factor receptor activity	2	8.33333	0.0614681	ERBB2, EGFR	24	53	19253	30.272	1	0.243629	0.212814
GOTERM_MF_DIRECT	GO:0004879~nuclear receptor activity	2	8.33333	0.0625924	STAT3, ESR1	24	54	19253	29.7114	1	0.243629	0.212814
GOTERM_MF_DIRECT	GO:0005021~vascular endothelial growth factor receptor activity	2	8.33333	0.0625924	ERBB2, EGFR	24	54	19253	29.7114	1	0.243629	0.212814
GOTERM_MF_DIRECT	GO:0019902~phosphatase binding	2	8.33333	0.0625924	MAPK1, MAPK3	24	54	19253	29.7114	1	0.243629	0.212814
GOTERM_MF_DIRECT	GO:0005005~transmembrane-ephrin receptor activity	2	8.33333	0.0637154	ERBB2, EGFR	24	55	19253	29.1712	1	0.244242	0.21335
GOTERM_MF_DIRECT	GO:0106310~protein serine kinase activity	3	12.5	0.0698231	MAPK1, AKT1, MAPK3	24	365	19253	6.59349	1	0.26366	0.230312
GOTERM_MF_DIRECT	GO:0004674~protein serine/threonine kinase activity	3	12.5	0.0759103	MAPK1, AKT1, MAPK3	24	383	19253	6.28362	1	0.279596	0.244232
GOTERM_MF_DIRECT	GO:0046982~protein heterodimerization activity	3	12.5	0.0762535	ERBB2, BCL2, TLR4	24	384	19253	6.26725	1	0.279596	0.244232
GOTERM_MF_DIRECT	GO:0097110~scaffold protein binding	2	8.33333	0.0804066	HSP90AA1, SRC	24	70	19253	22.9202	1	0.290448	0.253712
GOTERM_MF_DIRECT	GO:0008047~enzyme activator activity	2	8.33333	0.0815092	PARP1, CASP3	24	71	19253	22.5974	1	0.290448	0.253712
