# Supplementary material for: Therapeutic Potential of Beaucarnea recurvata Leaf Extract Against Ulcerative Colitis: Integrating Phytochemical Profiling, Network Pharmacology, and Experimental Validation
Source: Int J Mol Sci. 2025 Dec 15;26(24):12053. doi: 10.3390/ijms262412053 (PMC12733345; doi:10.3390/ijms262412053)
Supplement: Supplementary file 1 [file ijms-26-12053-s001.zip › Table S12.xlsx]

## Sheet: KEGG
Detailed KEGG pathway functional enrichment results
Category	Term	Count	%	PValue	Genes	List Total	Pop Hits	Pop Total	Fold Enrichment	Bonferroni	Benjamini (adjusted p-value)	FDR	Negative log10 adjusted p-value
KEGG_PATHWAY	hsa05161:Hepatitis B	15	62.5	3.412e-19	JUN, CXCL8, STAT1, SRC, STAT3, FOS, TNF, MMP9, NFKB1, CASP3, BCL2, AKT1, MAPK1, TLR4, MAPK3	24	163	8534	32.7224	6.6534e-17	6.6534e-17	2.35428e-17	16.177
KEGG_PATHWAY	hsa05200:Pathways in cancer	19	79.1667	3.9225e-18	JUN, HSP90AA1, CXCL8, STAT1, HDAC1, STAT3, FOS, PTGS2, ESR1, MMP9, EGFR, NFKB1, CCND1, CASP3, ERBB2, BCL2, AKT1, MAPK1, MAPK3	24	533	8534	12.6756	7.64887e-16	3.82444e-16	1.35326e-16	15.4174
KEGG_PATHWAY	hsa05417:Lipid and atherosclerosis	15	62.5	1.91619e-17	JUN, HSP90AA1, CXCL8, SRC, STAT3, FOS, TNF, MMP9, NFKB1, CASP3, BCL2, AKT1, MAPK1, TLR4, MAPK3	24	216	8534	24.6933	3.73658e-15	1.24553e-15	4.40724e-16	14.9046
KEGG_PATHWAY	hsa01522:Endocrine resistance	12	50	3.457e-16	JUN, CCND1, SRC, ERBB2, BCL2, MAPK1, AKT1, FOS, ESR1, MMP9, EGFR, MAPK3	24	99	8534	43.101	6.4948e-14	1.68529e-14	5.96332e-15	13.7733
KEGG_PATHWAY	hsa04933:AGE-RAGE signaling pathway in diabetic complications	12	50	4.34662e-16	JUN, CXCL8, CCND1, STAT1, CASP3, STAT3, BCL2, MAPK1, AKT1, TNF, NFKB1, MAPK3	24	101	8534	42.2475	8.65974e-14	1.69518e-14	5.99833e-15	13.7708
KEGG_PATHWAY	hsa05167:Kaposi sarcoma-associated herpesvirus infection	13	54.1667	1.67041e-14	JUN, CXCL8, STAT1, SRC, STAT3, FOS, PTGS2, NFKB1, CCND1, CASP3, AKT1, MAPK1, MAPK3	24	196	8534	23.5846	3.2474e-12	5.09485e-13	1.80279e-13	12.2929
KEGG_PATHWAY	hsa04657:IL-17 signaling pathway	11	45.8333	1.82892e-14	HSP90AA1, JUN, CXCL8, CASP3, MAPK1, FOS, PTGS2, TNF, MMP9, NFKB1, MAPK3	24	95	8534	41.1728	3.57214e-12	5.09485e-13	1.80279e-13	12.2929
KEGG_PATHWAY	hsa05205:Proteoglycans in cancer	13	54.1667	2.70976e-14	SRC, STAT3, ESR1, TNF, MMP9, EGFR, CCND1, CASP3, ERBB2, AKT1, MAPK1, TLR4, MAPK3	24	204	8534	22.6597	5.28244e-12	6.60504e-13	2.33717e-13	12.1801
KEGG_PATHWAY	hsa05207:Chemical carcinogenesis - receptor activation	13	54.1667	5.09783e-14	JUN, HSP90AA1, SRC, STAT3, FOS, ESR1, EGFR, NFKB1, CCND1, BCL2, AKT1, MAPK1, MAPK3	24	215	8534	21.5004	9.93705e-12	1.10453e-12	3.90833e-13	11.9568
KEGG_PATHWAY	hsa04917:Prolactin signaling pathway	10	41.6667	8.42821e-14	CCND1, STAT1, SRC, STAT3, MAPK1, AKT1, FOS, ESR1, NFKB1, MAPK3	24	71	8534	50.0822	1.64319e-11	1.6435e-12	5.81546e-13	11.7842
KEGG_PATHWAY	hsa05235:PD-L1 expression and PD-1 checkpoint pathway in cancer	10	41.6667	7.76763e-13	JUN, STAT1, STAT3, MAPK1, AKT1, FOS, TLR4, EGFR, NFKB1, MAPK3	24	90	8534	39.5093	1.51459e-10	1.37699e-11	4.87242e-12	10.8611
KEGG_PATHWAY	hsa04915:Estrogen signaling pathway	11	45.8333	9.06228e-13	HSP90AA1, JUN, SRC, BCL2, MAPK1, AKT1, FOS, ESR1, MMP9, EGFR, MAPK3	24	139	8534	28.1397	1.76724e-10	1.47262e-11	5.21081e-12	10.8319
KEGG_PATHWAY	hsa05215:Prostate cancer	10	41.6667	1.7102e-12	HSP90AA1, CCND1, ERBB2, BCL2, MAPK1, AKT1, MMP9, EGFR, NFKB1, MAPK3	24	98	8534	36.284	3.33487e-10	2.5653e-11	9.0772e-12	10.5909
KEGG_PATHWAY	hsa05163:Human cytomegalovirus infection	12	50	3.60629e-12	CXCL8, CCND1, SRC, CASP3, STAT3, MAPK1, AKT1, PTGS2, TNF, EGFR, NFKB1, MAPK3	24	226	8534	18.8805	7.03236e-10	5.02305e-11	1.77739e-11	10.299
KEGG_PATHWAY	hsa04620:Toll-like receptor signaling pathway	10	41.6667	4.55795e-12	JUN, CXCL8, STAT1, MAPK1, AKT1, FOS, TNF, TLR4, NFKB1, MAPK3	24	109	8534	32.6223	8.88792e-10	5.92534e-11	2.09666e-11	10.2273
KEGG_PATHWAY	hsa05145:Toxoplasmosis	10	41.6667	5.84799e-12	STAT1, CASP3, STAT3, BCL2, MAPK1, AKT1, TNF, TLR4, NFKB1, MAPK3	24	112	8534	31.7485	1.14036e-09	7.12723e-11	2.52194e-11	10.1471
KEGG_PATHWAY	hsa05219:Bladder cancer	8	33.3333	7.98755e-12	CXCL8, CCND1, SRC, ERBB2, MAPK1, MMP9, EGFR, MAPK3	24	41	8534	69.3821	1.55756e-09	9.16219e-11	3.242e-11	10.038
KEGG_PATHWAY	hsa04668:TNF signaling pathway	10	41.6667	1.01874e-11	JUN, CASP3, MAPK1, AKT1, FOS, PTGS2, TNF, MMP9, NFKB1, MAPK3	24	119	8534	29.881	1.98654e-09	1.10363e-10	3.90517e-11	9.95717
KEGG_PATHWAY	hsa05132:Salmonella infection	12	50	1.13445e-11	HSP90AA1, JUN, CXCL8, CASP3, BCL2, MAPK1, AKT1, FOS, TNF, TLR4, NFKB1, MAPK3	24	251	8534	17	2.21217e-09	1.16431e-10	4.11985e-11	9.93393
KEGG_PATHWAY	hsa05212:Pancreatic cancer	9	37.5	1.33122e-11	CCND1, STAT1, ERBB2, STAT3, MAPK1, AKT1, EGFR, NFKB1, MAPK3	24	77	8534	41.5617	2.59589e-09	1.29794e-10	4.59271e-11	9.88675
KEGG_PATHWAY	hsa05133:Pertussis	9	37.5	1.48103e-11	JUN, CXCL8, CASP3, MAPK1, FOS, TNF, TLR4, NFKB1, MAPK3	24	78	8534	41.0288	2.888e-09	1.37524e-10	4.86623e-11	9.86162
KEGG_PATHWAY	hsa05140:Leishmaniasis	9	37.5	1.64532e-11	JUN, STAT1, MAPK1, FOS, PTGS2, TNF, TLR4, NFKB1, MAPK3	24	79	8534	40.5095	3.20837e-09	1.45835e-10	5.16032e-11	9.83614
KEGG_PATHWAY	hsa04210:Apoptosis	10	41.6667	3.43673e-11	JUN, PARP1, CASP3, BCL2, MAPK1, AKT1, FOS, TNF, NFKB1, MAPK3	24	136	8534	26.1458	6.70162e-09	2.91375e-10	1.03102e-10	9.53555
KEGG_PATHWAY	hsa05210:Colorectal cancer	9	37.5	3.63902e-11	JUN, CCND1, CASP3, BCL2, MAPK1, AKT1, FOS, EGFR, MAPK3	24	87	8534	36.7845	7.09609e-09	2.95671e-10	1.04622e-10	9.52919
KEGG_PATHWAY	hsa05135:Yersinia infection	10	41.6667	3.92324e-11	JUN, CXCL8, SRC, MAPK1, AKT1, FOS, TNF, TLR4, NFKB1, MAPK3	24	138	8534	25.7669	7.65032e-09	3.06013e-10	1.08282e-10	9.51426
KEGG_PATHWAY	hsa05162:Measles	10	41.6667	4.18858e-11	JUN, CCND1, STAT1, CASP3, STAT3, BCL2, AKT1, FOS, TLR4, NFKB1	24	139	8534	25.5815	8.16774e-09	3.14144e-10	1.11159e-10	9.50287
KEGG_PATHWAY	hsa05206:MicroRNAs in cancer	12	50	1.19677e-10	CCND1, HDAC1, CASP3, ERBB2, STAT3, BCL2, MAPK1, PTGS2, MMP9, EGFR, NFKB1, MAPK3	24	312	8534	13.6763	2.3337e-08	8.64334e-10	3.05841e-10	9.06332
KEGG_PATHWAY	hsa05160:Hepatitis C	10	41.6667	1.40996e-10	CCND1, STAT1, CASP3, STAT3, MAPK1, AKT1, TNF, EGFR, NFKB1, MAPK3	24	159	8534	22.3637	2.74943e-08	9.70834e-10	3.43526e-10	9.01286
KEGG_PATHWAY	hsa05142:Chagas disease	9	37.5	1.4438e-10	JUN, CXCL8, MAPK1, AKT1, FOS, TNF, TLR4, NFKB1, MAPK3	24	103	8534	31.0704	2.81542e-08	9.70834e-10	3.43526e-10	9.01286
KEGG_PATHWAY	hsa04625:C-type lectin receptor signaling pathway	9	37.5	1.68779e-10	JUN, STAT1, SRC, MAPK1, AKT1, PTGS2, TNF, NFKB1, MAPK3	24	105	8534	30.4786	3.29118e-08	1.09706e-09	3.88191e-10	8.95977
KEGG_PATHWAY	hsa05171:Coronavirus disease - COVID-19	11	45.8333	1.96273e-10	JUN, CXCL8, STAT1, STAT3, MAPK1, FOS, TNF, TLR4, EGFR, NFKB1, MAPK3	24	238	8534	16.4345	3.82732e-08	1.23462e-09	4.36865e-10	8.90847
KEGG_PATHWAY	hsa04066:HIF-1 signaling pathway	9	37.5	2.46059e-10	ERBB2, STAT3, BCL2, MAPK1, AKT1, TLR4, EGFR, NFKB1, MAPK3	24	110	8534	29.0932	4.79815e-08	1.49942e-09	5.30565e-10	8.82408
KEGG_PATHWAY	hsa05131:Shigellosis	11	45.8333	3.18524e-10	JUN, CXCL8, SRC, BCL2, MAPK1, AKT1, TNF, TLR4, EGFR, NFKB1, MAPK3	24	250	8534	15.6457	6.21122e-08	1.88219e-09	6.66005e-10	8.72534
KEGG_PATHWAY	hsa05152:Tuberculosis	10	41.6667	4.73303e-10	STAT1, SRC, CASP3, BCL2, MAPK1, AKT1, TNF, TLR4, NFKB1, MAPK3	24	182	8534	19.5375	9.2294e-08	2.71453e-09	9.60526e-10	8.56631
KEGG_PATHWAY	hsa04621:NOD-like receptor signaling pathway	10	41.6667	6.62773e-10	HSP90AA1, JUN, CXCL8, STAT1, BCL2, MAPK1, TNF, TLR4, NFKB1, MAPK3	24	189	8534	18.8139	1.29241e-07	3.69259e-09	1.30661e-09	8.43267
KEGG_PATHWAY	hsa04926:Relaxin signaling pathway	9	37.5	9.45097e-10	JUN, SRC, MAPK1, AKT1, FOS, MMP9, EGFR, NFKB1, MAPK3	24	130	8534	24.6173	1.84294e-07	5.11927e-09	1.81144e-09	8.29079
KEGG_PATHWAY	hsa01521:EGFR tyrosine kinase inhibitor resistance	8	33.3333	1.05831e-09	SRC, ERBB2, STAT3, BCL2, MAPK1, AKT1, EGFR, MAPK3	24	80	8534	35.5583	2.0637e-07	5.57757e-09	1.9736e-09	8.25355
KEGG_PATHWAY	hsa05130:Pathogenic Escherichia coli infection	10	41.6667	1.25141e-09	JUN, CXCL8, SRC, CASP3, MAPK1, FOS, TNF, TLR4, NFKB1, MAPK3	24	203	8534	17.5164	2.44025e-07	6.42172e-09	2.2723e-09	8.19235
KEGG_PATHWAY	hsa05169:Epstein-Barr virus infection	10	41.6667	1.3072e-09	JUN, CCND1, STAT1, HDAC1, CASP3, STAT3, BCL2, AKT1, TNF, NFKB1	24	204	8534	17.4306	2.54904e-07	6.536e-09	2.31274e-09	8.18469
KEGG_PATHWAY	hsa05418:Fluid shear stress and atherosclerosis	9	37.5	1.8101e-09	HSP90AA1, JUN, SRC, BCL2, AKT1, FOS, TNF, MMP9, NFKB1	24	141	8534	22.6968	3.52969e-07	8.82424e-09	3.12242e-09	8.05432
KEGG_PATHWAY	hsa05170:Human immunodeficiency virus 1 infection	10	41.6667	1.91658e-09	JUN, CASP3, BCL2, MAPK1, AKT1, FOS, TNF, TLR4, NFKB1, MAPK3	24	213	8534	16.6941	3.73734e-07	9.11546e-09	3.22547e-09	8.04022
KEGG_PATHWAY	hsa05224:Breast cancer	9	37.5	2.66352e-09	JUN, CCND1, ERBB2, MAPK1, AKT1, FOS, ESR1, EGFR, MAPK3	24	148	8534	21.6233	5.19386e-07	1.23663e-08	4.37578e-09	7.90776
KEGG_PATHWAY	hsa05165:Human papillomavirus infection	11	45.8333	5.20862e-09	CCND1, STAT1, HDAC1, CASP3, MAPK1, AKT1, PTGS2, TNF, EGFR, NFKB1, MAPK3	24	333	8534	11.746	1.01568e-06	2.36205e-08	8.35802e-09	7.62671
KEGG_PATHWAY	hsa05164:Influenza A	9	37.5	9.17854e-09	CXCL8, STAT1, CASP3, MAPK1, AKT1, TNF, TLR4, NFKB1, MAPK3	24	173	8534	18.4986	1.78981e-06	4.06776e-08	1.43936e-08	7.39064
KEGG_PATHWAY	hsa04659:Th17 cell differentiation	8	33.3333	9.46165e-09	HSP90AA1, JUN, STAT1, STAT3, MAPK1, FOS, NFKB1, MAPK3	24	109	8534	26.0979	1.84502e-06	4.10005e-08	1.45079e-08	7.38721
KEGG_PATHWAY	hsa04919:Thyroid hormone signaling pathway	8	33.3333	2.08167e-08	CCND1, STAT1, HDAC1, SRC, MAPK1, AKT1, ESR1, MAPK3	24	122	8534	23.3169	4.05924e-06	8.82445e-08	3.1225e-08	7.05431
KEGG_PATHWAY	hsa05223:Non-small cell lung cancer	7	29.1667	2.86049e-08	CCND1, ERBB2, STAT3, MAPK1, AKT1, EGFR, MAPK3	24	73	8534	34.097	5.57794e-06	1.1868e-07	4.19944e-08	6.92562
KEGG_PATHWAY	hsa04510:Focal adhesion	9	37.5	3.22359e-08	JUN, CCND1, SRC, ERBB2, BCL2, MAPK1, AKT1, EGFR, MAPK3	24	203	8534	15.7648	6.28598e-06	1.30958e-07	4.63391e-08	6.88287
KEGG_PATHWAY	hsa05203:Viral carcinogenesis	9	37.5	3.48032e-08	JUN, CCND1, HDAC1, SRC, CASP3, STAT3, MAPK1, NFKB1, MAPK3	24	205	8534	15.611	6.7866e-06	1.38503e-07	4.90086e-08	6.85854
KEGG_PATHWAY	hsa04010:MAPK signaling pathway	10	41.6667	3.85315e-08	JUN, CASP3, ERBB2, MAPK1, AKT1, FOS, TNF, EGFR, NFKB1, MAPK3	24	300	8534	11.8528	7.51361e-06	1.50273e-07	5.31734e-08	6.82312
KEGG_PATHWAY	hsa04380:Osteoclast differentiation	8	33.3333	6.27285e-08	JUN, STAT1, MAPK1, AKT1, FOS, TNF, NFKB1, MAPK3	24	143	8534	19.8928	1.2232e-05	2.39844e-07	8.4868e-08	6.62007
KEGG_PATHWAY	hsa04012:ErbB signaling pathway	7	29.1667	7.72578e-08	JUN, SRC, ERBB2, MAPK1, AKT1, EGFR, MAPK3	24	86	8534	28.9428	1.50652e-05	2.89717e-07	1.02515e-07	6.53803
KEGG_PATHWAY	hsa04921:Oxytocin signaling pathway	8	33.3333	1.09361e-07	JUN, CCND1, SRC, MAPK1, FOS, PTGS2, EGFR, MAPK3	24	155	8534	18.3527	2.13252e-05	4.02366e-07	1.42376e-07	6.39538
KEGG_PATHWAY	hsa04151:PI3K-Akt signaling pathway	10	41.6667	1.94161e-07	HSP90AA1, CCND1, ERBB2, BCL2, MAPK1, AKT1, TLR4, EGFR, NFKB1, MAPK3	24	362	8534	9.82274	3.78606e-05	7.01136e-07	2.48094e-07	6.1542
KEGG_PATHWAY	hsa04064:NF-kappa B signaling pathway	7	29.1667	2.5595e-07	CXCL8, PARP1, BCL2, PTGS2, TNF, TLR4, NFKB1	24	105	8534	23.7056	4.99091e-05	9.0746e-07	3.21101e-07	6.04217
KEGG_PATHWAY	hsa05213:Endometrial cancer	6	25	4.06526e-07	CCND1, ERBB2, MAPK1, AKT1, EGFR, MAPK3	24	59	8534	36.161	7.92693e-05	1.41558e-06	5.00897e-07	5.84907
KEGG_PATHWAY	hsa04062:Chemokine signaling pathway	8	33.3333	4.89617e-07	CXCL8, STAT1, SRC, STAT3, MAPK1, AKT1, NFKB1, MAPK3	24	193	8534	14.7392	9.54709e-05	1.67501e-06	5.92695e-07	5.77598
KEGG_PATHWAY	hsa04660:T cell receptor signaling pathway	7	29.1667	6.24309e-07	JUN, MAPK1, AKT1, FOS, TNF, NFKB1, MAPK3	24	122	8534	20.4023	0.000121733	2.09897e-06	7.42713e-07	5.67799
KEGG_PATHWAY	hsa05321:Inflammatory bowel disease	6	25	7.16779e-07	JUN, STAT1, STAT3, TNF, TLR4, NFKB1	24	66	8534	32.3258	0.000139762	2.36902e-06	8.38267e-07	5.62543
KEGG_PATHWAY	hsa05221:Acute myeloid leukemia	6	25	8.33112e-07	CCND1, STAT3, MAPK1, AKT1, NFKB1, MAPK3	24	68	8534	31.375	0.000162444	2.70761e-06	9.58078e-07	5.56741
KEGG_PATHWAY	hsa05120:Epithelial cell signaling in Helicobacter pylori infection	6	25	1.03507e-06	JUN, CXCL8, SRC, CASP3, EGFR, NFKB1	24	71	8534	30.0493	0.000201819	3.30884e-06	1.17082e-06	5.48032
KEGG_PATHWAY	hsa05166:Human T-cell leukemia virus 1 infection	8	33.3333	1.33937e-06	JUN, CCND1, MAPK1, AKT1, FOS, TNF, NFKB1, MAPK3	24	224	8534	12.6994	0.000261144	4.21255e-06	1.49059e-06	5.37546
KEGG_PATHWAY	hsa01524:Platinum drug resistance	6	25	1.36245e-06	CASP3, ERBB2, BCL2, MAPK1, AKT1, MAPK3	24	75	8534	28.4467	0.000265642	4.2171e-06	1.49221e-06	5.37499
KEGG_PATHWAY	hsa05208:Chemical carcinogenesis - reactive oxygen species	8	33.3333	1.4646e-06	JUN, SRC, MAPK1, AKT1, FOS, EGFR, NFKB1, MAPK3	24	227	8534	12.5316	0.000285556	4.46244e-06	1.57902e-06	5.35043
KEGG_PATHWAY	hsa05220:Chronic myeloid leukemia	6	25	1.55417e-06	CCND1, HDAC1, MAPK1, AKT1, NFKB1, MAPK3	24	77	8534	27.7078	0.000303018	4.66252e-06	1.64981e-06	5.33138
KEGG_PATHWAY	hsa04936:Alcoholic liver disease	7	29.1667	1.65703e-06	CXCL8, CCND1, CASP3, AKT1, TNF, TLR4, NFKB1	24	144	8534	17.2853	0.000323069	4.89578e-06	1.73235e-06	5.31018
KEGG_PATHWAY	hsa05226:Gastric cancer	7	29.1667	2.10408e-06	CCND1, ERBB2, BCL2, MAPK1, AKT1, EGFR, MAPK3	24	150	8534	16.5939	0.000410212	6.12381e-06	2.16689e-06	5.21298
KEGG_PATHWAY	hsa04932:Non-alcoholic fatty liver disease	7	29.1667	2.74566e-06	JUN, CXCL8, CASP3, AKT1, FOS, TNF, NFKB1	24	157	8534	15.854	0.000535261	7.87358e-06	2.78604e-06	5.10383
KEGG_PATHWAY	hsa04217:Necroptosis	7	29.1667	2.95574e-06	HSP90AA1, PARP1, STAT1, STAT3, BCL2, TNF, TLR4	24	159	8534	15.6546	0.000576203	8.35317e-06	2.95574e-06	5.07815
KEGG_PATHWAY	hsa04662:B cell receptor signaling pathway	6	25	3.56871e-06	JUN, MAPK1, AKT1, FOS, NFKB1, MAPK3	24	91	8534	23.4451	0.000695657	9.9414e-06	3.56871e-06	5.00255
KEGG_PATHWAY	hsa05222:Small cell lung cancer	6	25	3.97415e-06	CCND1, CASP3, BCL2, AKT1, PTGS2, NFKB1	24	93	8534	22.9409	0.000774661	1.07633e-05	3.97415e-06	4.96805
KEGG_PATHWAY	hsa04658:Th1 and Th2 cell differentiation	6	25	3.97415e-06	JUN, STAT1, MAPK1, FOS, NFKB1, MAPK3	24	93	8534	22.9409	0.000774661	1.07633e-05	3.97415e-06	4.96805
KEGG_PATHWAY	hsa05231:Choline metabolism in cancer	6	25	5.41154e-06	JUN, MAPK1, AKT1, FOS, EGFR, MAPK3	24	99	8534	21.5505	0.0010547	1.44555e-05	5.41154e-06	4.83997
KEGG_PATHWAY	hsa05168:Herpes simplex virus 1 infection	7	29.1667	6.4675e-06	STAT1, SRC, CASP3, BCL2, AKT1, TNF, NFKB1	24	182	8534	13.6763	0.00126037	1.70427e-05	6.4675e-06	4.76846
KEGG_PATHWAY	hsa04613:Neutrophil extracellular trap formation	7	29.1667	9.06704e-06	HDAC1, SRC, MAPK1, AKT1, TLR4, NFKB1, MAPK3	24	193	8534	12.8968	0.00176652	2.35743e-05	9.06704e-06	4.62756
KEGG_PATHWAY	hsa05134:Legionellosis	5	20.8333	1.34215e-05	CXCL8, CASP3, TNF, TLR4, NFKB1	24	56	8534	31.7485	0.0026138	3.44369e-05	1.34215e-05	4.46298
KEGG_PATHWAY	hsa04722:Neurotrophin signaling pathway	6	25	1.38935e-05	JUN, BCL2, MAPK1, AKT1, NFKB1, MAPK3	24	120	8534	17.7792	0.00270558	3.51848e-05	1.38935e-05	4.45364
KEGG_PATHWAY	hsa04935:Growth hormone synthesis, secretion and action	6	25	1.50583e-05	STAT1, STAT3, MAPK1, AKT1, FOS, MAPK3	24	122	8534	17.4877	0.00293208	3.71692e-05	1.50583e-05	4.42982
KEGG_PATHWAY	hsa04071:Sphingolipid signaling pathway	6	25	1.50583e-05	BCL2, MAPK1, AKT1, TNF, NFKB1, MAPK3	24	122	8534	17.4877	0.00293208	3.71692e-05	1.50583e-05	4.42982
KEGG_PATHWAY	hsa04370:VEGF signaling pathway	5	20.8333	1.76924e-05	SRC, MAPK1, AKT1, PTGS2, MAPK3	24	60	8534	29.6319	0.0034441	4.31252e-05	1.76924e-05	4.36527
KEGG_PATHWAY	hsa04068:FoxO signaling pathway	6	25	2.28976e-05	CCND1, STAT3, MAPK1, AKT1, EGFR, MAPK3	24	133	8534	16.0414	0.00445514	5.51239e-05	2.28976e-05	4.25866
KEGG_PATHWAY	hsa05230:Central carbon metabolism in cancer	5	20.8333	3.45671e-05	ERBB2, MAPK1, AKT1, EGFR, MAPK3	24	71	8534	25.0411	0.00671803	8.22022e-05	3.45671e-05	4.08512
KEGG_PATHWAY	hsa05218:Melanoma	5	20.8333	3.85841e-05	CCND1, MAPK1, AKT1, EGFR, MAPK3	24	73	8534	24.355	0.00749582	9.06495e-05	3.85841e-05	4.04263
KEGG_PATHWAY	hsa05214:Glioma	5	20.8333	4.52376e-05	CCND1, MAPK1, AKT1, EGFR, MAPK3	24	76	8534	23.3936	0.00878273	0.000105016	4.52376e-05	3.97875
KEGG_PATHWAY	hsa04218:Cellular senescence	6	25	5.08929e-05	CXCL8, CCND1, MAPK1, AKT1, NFKB1, MAPK3	24	157	8534	13.5892	0.00987529	0.000116754	5.08929e-05	3.93273
KEGG_PATHWAY	hsa04630:JAK-STAT signaling pathway	6	25	7.03199e-05	CCND1, STAT1, STAT3, BCL2, AKT1, EGFR	24	168	8534	12.6994	0.0136193	0.000159446	7.03199e-05	3.79739
KEGG_PATHWAY	hsa04520:Adherens junction	5	20.8333	9.98697e-05	SRC, ERBB2, MAPK1, EGFR, MAPK3	24	93	8534	19.1174	0.0192871	0.000221302	9.98697e-05	3.65501
KEGG_PATHWAY	hsa04912:GnRH signaling pathway	5	20.8333	9.98697e-05	JUN, SRC, MAPK1, EGFR, MAPK3	24	93	8534	19.1174	0.0192871	0.000221302	9.98697e-05	3.65501
KEGG_PATHWAY	hsa05323:Rheumatoid arthritis	5	20.8333	0.000108505	JUN, CXCL8, FOS, TNF, TLR4	24	95	8534	18.7149	0.0209373	0.000237735	0.000108505	3.62391
KEGG_PATHWAY	hsa05146:Amoebiasis	5	20.8333	0.000148551	CXCL8, CASP3, TNF, TLR4, NFKB1	24	103	8534	17.2613	0.0285541	0.000321862	0.000148551	3.49233
KEGG_PATHWAY	hsa04928:Parathyroid hormone synthesis, secretion and action	5	20.8333	0.000227354	BCL2, MAPK1, FOS, EGFR, MAPK3	24	115	8534	15.4601	0.0433704	0.000487187	0.000227354	3.3123
KEGG_PATHWAY	hsa04725:Cholinergic synapse	5	20.8333	0.000235053	BCL2, MAPK1, AKT1, FOS, MAPK3	24	116	8534	15.3269	0.0448059	0.00049821	0.000235053	3.30259
KEGG_PATHWAY	hsa04024:cAMP signaling pathway	6	25	0.000283837	JUN, MAPK1, AKT1, FOS, NFKB1, MAPK3	24	226	8534	9.44027	0.0538518	0.000595142	0.000283837	3.22538
KEGG_PATHWAY	hsa05010:Alzheimer disease	7	29.1667	0.00046209	CASP3, MAPK1, AKT1, PTGS2, TNF, NFKB1, MAPK3	24	391	8534	6.36594	0.0861861	0.000958591	0.00046209	3.01837
KEGG_PATHWAY	hsa04072:Phospholipase D signaling pathway	5	20.8333	0.000610264	CXCL8, MAPK1, AKT1, EGFR, MAPK3	24	149	8534	11.9323	0.112226	0.00125265	0.000610264	2.90217
KEGG_PATHWAY	hsa04664:Fc epsilon RI signaling pathway	4	16.6667	0.000797893	MAPK1, AKT1, TNF, MAPK3	24	69	8534	20.6135	0.144142	0.00162072	0.000797893	2.79029
KEGG_PATHWAY	hsa04920:Adipocytokine signaling pathway	4	16.6667	0.000832157	STAT3, AKT1, TNF, NFKB1	24	70	8534	20.319	0.149846	0.00165582	0.000832157	2.78099
KEGG_PATHWAY	hsa05211:Renal cell carcinoma	4	16.6667	0.000832157	JUN, MAPK1, AKT1, MAPK3	24	70	8534	20.319	0.149846	0.00165582	0.000832157	2.78099
KEGG_PATHWAY	hsa05225:Hepatocellular carcinoma	5	20.8333	0.00100103	CCND1, MAPK1, AKT1, EGFR, MAPK3	24	170	8534	10.4583	0.17741	0.00197172	0.00100103	2.70516
KEGG_PATHWAY	hsa05022:Pathways of neurodegeneration - multiple diseases	7	29.1667	0.00140712	CASP3, BCL2, MAPK1, PTGS2, TNF, NFKB1, MAPK3	24	483	8534	5.15338	0.240109	0.00274388	0.00140712	2.56164
KEGG_PATHWAY	hsa04540:Gap junction	4	16.6667	0.00183671	SRC, MAPK1, EGFR, MAPK3	24	92	8534	15.4601	0.301268	0.00354613	0.00183671	2.45025
KEGG_PATHWAY	hsa04015:Rap1 signaling pathway	5	20.8333	0.00226163	SRC, MAPK1, AKT1, EGFR, MAPK3	24	212	8534	8.3864	0.35694	0.00432371	0.00226163	2.36414
KEGG_PATHWAY	hsa04350:TGF-beta signaling pathway	4	16.6667	0.00290327	HDAC1, MAPK1, TNF, MAPK3	24	108	8534	13.1698	0.432753	0.00549648	0.00290327	2.25992
KEGG_PATHWAY	hsa04931:Insulin resistance	4	16.6667	0.0029802	STAT3, AKT1, TNF, NFKB1	24	109	8534	13.0489	0.441224	0.00558788	0.0029802	2.25275
KEGG_PATHWAY	hsa04810:Regulation of actin cytoskeleton	5	20.8333	0.00313725	SRC, MAPK1, AKT1, EGFR, MAPK3	24	232	8534	7.66343	0.458128	0.00577243	0.00313725	2.23864
KEGG_PATHWAY	hsa04914:Progesterone-mediated oocyte maturation	4	16.6667	0.00313784	HSP90AA1, MAPK1, AKT1, MAPK3	24	111	8534	12.8138	0.45819	0.00577243	0.00313784	2.23864
KEGG_PATHWAY	hsa04014:Ras signaling pathway	5	20.8333	0.00343973	MAPK1, AKT1, EGFR, NFKB1, MAPK3	24	238	8534	7.47024	0.489265	0.00626228	0.00343973	2.20327
KEGG_PATHWAY	hsa04726:Serotonergic synapse	4	16.6667	0.00346834	CASP3, MAPK1, PTGS2, MAPK3	24	115	8534	12.3681	0.492116	0.00626228	0.00346834	2.20327
KEGG_PATHWAY	hsa04650:Natural killer cell mediated cytotoxicity	4	16.6667	0.00364132	CASP3, MAPK1, TNF, MAPK3	24	117	8534	12.1567	0.50902	0.00651428	0.00364132	2.18613
KEGG_PATHWAY	hsa05216:Thyroid cancer	3	12.5	0.00436977	CCND1, MAPK1, MAPK3	24	37	8534	28.8311	0.57428	0.00774641	0.00436977	2.1109
KEGG_PATHWAY	hsa04611:Platelet activation	4	16.6667	0.00448501	SRC, MAPK1, AKT1, MAPK3	24	126	8534	11.2884	0.583781	0.00787907	0.00448501	2.10352
KEGG_PATHWAY	hsa04371:Apelin signaling pathway	4	16.6667	0.0060176	CCND1, MAPK1, AKT1, MAPK3	24	140	8534	10.1595	0.691791	0.0104771	0.0060176	1.97976
KEGG_PATHWAY	hsa04550:Signaling pathways regulating pluripotency of stem cells	4	16.6667	0.00650645	STAT3, MAPK1, AKT1, MAPK3	24	144	8534	9.87731	0.719982	0.0112279	0.00650645	1.9497
KEGG_PATHWAY	hsa04930:Type II diabetes mellitus	3	12.5	0.00697769	MAPK1, TNF, MAPK3	24	47	8534	22.6968	0.744726	0.0119355	0.00697769	1.92316
KEGG_PATHWAY	hsa04261:Adrenergic signaling in cardiomyocytes	4	16.6667	0.00783075	BCL2, MAPK1, AKT1, MAPK3	24	154	8534	9.23593	0.784114	0.0132273	0.00783075	1.87853
KEGG_PATHWAY	hsa05144:Malaria	3	12.5	0.00786855	CXCL8, TNF, TLR4	24	50	8534	21.335	0.785712	0.0132273	0.00786855	1.87853
KEGG_PATHWAY	hsa04934:Cushing syndrome	4	16.6667	0.00797132	CCND1, MAPK1, EGFR, MAPK3	24	155	8534	9.17634	0.789998	0.0132855	0.00797132	1.87662
KEGG_PATHWAY	hsa04148:Efferocytosis	4	16.6667	0.00825698	CASP3, MAPK1, PTGS2, MAPK3	24	157	8534	9.05945	0.801466	0.013645	0.00825698	1.86503
KEGG_PATHWAY	hsa04150:mTOR signaling pathway	4	16.6667	0.00840206	MAPK1, AKT1, TNF, MAPK3	24	158	8534	9.00211	0.80705	0.0137681	0.00840206	1.86113
KEGG_PATHWAY	hsa04140:Autophagy - animal	4	16.6667	0.0100984	BCL2, MAPK1, AKT1, MAPK3	24	169	8534	8.41617	0.861819	0.0164098	0.0100984	1.7849
KEGG_PATHWAY	hsa04530:Tight junction	4	16.6667	0.0102618	JUN, CCND1, SRC, ERBB2	24	170	8534	8.36667	0.866197	0.0165376	0.0102618	1.78153
KEGG_PATHWAY	hsa04929:GnRH secretion	3	12.5	0.0130375	MAPK1, AKT1, MAPK3	24	65	8534	16.4115	0.922621	0.0208387	0.0130375	1.68113
KEGG_PATHWAY	hsa05031:Amphetamine addiction	3	12.5	0.0146093	JUN, HDAC1, FOS	24	69	8534	15.4601	0.943291	0.0231611	0.0146093	1.63524
KEGG_PATHWAY	hsa05202:Transcriptional misregulation in cancer	4	16.6667	0.015477	CXCL8, HDAC1, MMP9, NFKB1	24	198	8534	7.1835	0.952242	0.0243388	0.015477	1.6137
KEGG_PATHWAY	hsa04622:RIG-I-like receptor signaling pathway	3	12.5	0.0158395	CXCL8, TNF, NFKB1	24	72	8534	14.816	0.955551	0.0247096	0.0158395	1.60714
KEGG_PATHWAY	hsa05415:Diabetic cardiomyopathy	4	16.6667	0.0169771	PARP1, AKT1, MMP9, NFKB1	24	205	8534	6.93821	0.964526	0.0262741	0.0169771	1.58047
KEGG_PATHWAY	hsa04115:p53 signaling pathway	3	12.5	0.0171128	CCND1, CASP3, BCL2	24	75	8534	14.2233	0.965468	0.0262756	0.0171128	1.58045
KEGG_PATHWAY	hsa04713:Circadian entrainment	3	12.5	0.027704	MAPK1, FOS, MAPK3	24	97	8534	10.9974	0.995825	0.0422053	0.027704	1.37463
KEGG_PATHWAY	hsa04666:Fc gamma R-mediated phagocytosis	3	12.5	0.0287708	MAPK1, AKT1, MAPK3	24	99	8534	10.7753	0.996629	0.0434907	0.0287708	1.3616
KEGG_PATHWAY	hsa05020:Prion disease	4	16.6667	0.0374177	CASP3, MAPK1, TNF, MAPK3	24	278	8534	5.11631	0.999411	0.0561266	0.0374177
KEGG_PATHWAY	hsa04910:Insulin signaling pathway	3	12.5	0.0526357	MAPK1, AKT1, MAPK3	24	138	8534	7.73007	0.999974	0.0783508	0.0526357
KEGG_PATHWAY	hsa04723:Retrograde endocannabinoid signaling	3	12.5	0.0603148	MAPK1, PTGS2, MAPK3	24	149	8534	7.1594	0.999995	0.0891015	0.0603148
KEGG_PATHWAY	hsa04022:cGMP-PKG signaling pathway	3	12.5	0.0728929	MAPK1, AKT1, MAPK3	24	166	8534	6.4262	1	0.106873	0.0728929
KEGG_PATHWAY	hsa01523:Antifolate resistance	2	8.33333	0.0778988	TNF, NFKB1	24	30	8534	23.7056	1	0.11336	0.0778988
KEGG_PATHWAY	hsa04215:Apoptosis - multiple species	2	8.33333	0.0828802	CASP3, BCL2	24	32	8534	22.224	1	0.119716	0.0828802
KEGG_PATHWAY	hsa04360:Axon guidance	3	12.5	0.0870585	SRC, MAPK1, MAPK3	24	184	8534	5.79755	1	0.124827	0.0870585
KEGG_PATHWAY	hsa05034:Alcoholism	3	12.5	0.0903144	HDAC1, MAPK1, MAPK3	24	188	8534	5.6742	1	0.12855	0.0903144
KEGG_PATHWAY	hsa04960:Aldosterone-regulated sodium reabsorption	2	8.33333	0.0976704	MAPK1, MAPK3	24	38	8534	18.7149	1	0.138012	0.0976704
