# Supplementary material for: Therapeutic Potential of Beaucarnea recurvata Leaf Extract Against Ulcerative Colitis: Integrating Phytochemical Profiling, Network Pharmacology, and Experimental Validation
Source: Int J Mol Sci. 2025 Dec 15;26(24):12053. doi: 10.3390/ijms262412053 (PMC12733345; doi:10.3390/ijms262412053)
Supplement: Supplementary file 1 [file ijms-26-12053-s001.zip › Table S2.xlsx]

## Sheet: Sheet1
Therapeutic targets for BRLE phytochemical constituents
Gene symbol	Description
ABAT	Gamma-amino-N-butyrate transaminase
ABCB1	P-glycoprotein 1
ABCC1	Multidrug resistance-associated protein 1
ABCG2	ATP-binding cassette sub-family G member 2
ACE	Angiotensin-converting enzyme
ACHE	Acetylcholinesterase
ACP1	Low molecular weight phosphotyrosine protein phosphatase
ADA	Adenosine deaminase
ADAM10	ADAM10
ADAM17	ADAM17
ADAM9	ADAM9
ADAMTS5	ADAMTS5
ADORA1	Adenosine A1 receptor (by homology)
ADORA2A	Adenosine A2a receptor (by homology)
ADORA3	Adenosine A3 receptor
AGTR1	Type-1 angiotensin II receptor
AHR	Aryl hydrocarbon receptor
AKR1A1	Aldehyde reductase (by homology)
AKR1B1	Aldose reductase
AKR1B10	Aldo-keto reductase family 1 member B10
AKR1C1	Aldo-keto reductase family 1 member C1
AKR1C2	Aldo-keto reductase family 1 member C2
AKR1C3	Aldo-keto-reductase family 1 member C3
AKR1C4	Aldo-keto reductase family 1 member C4
AKT1	Serine/threonine-protein kinase AKT
ALB	Serum albumin
ALDH2	Aldehyde dehydrogenase
ALDH5A1	Succinate semialdehyde dehydrogenase
ALK	ALK tyrosine kinase receptor
ALOX12	Arachidonate 12-lipoxygenase
ALOX15	Arachidonate 15-lipoxygenase
ALOX5	Arachidonate 5-lipoxygenase
ALOX5AP	5-lipoxygenase activating protein
ALPG	Alkaline phosphatase placental-like
ALPL	Alkaline phosphatase, tissue-nonspecific isozyme
AMY1A	AMY1C
ANPEP	Aminopeptidase N
APEX1	DNA-(apurinic or apyrimidinic site) lyase
APP	Beta amyloid A4 protein
AR	Androgen Receptor
ARG1	Arginase-1 (by homology)
AURKA	Serine/threonine-protein kinase Aurora-A
AURKB	Serine/threonine-protein kinase Aurora-B
AURKC	Serine/threonine-protein kinase Aurora-C
AVPR2	Vasopressin V2 receptor
AXL	Tyrosine-protein kinase receptor UFO
BACE1	Beta-secretase 1
BCHE	Butyrylcholinesterase
BCL2	Apoptosis regulator Bcl-2
BCL2L1	Apoptosis regulator Bcl-X
BMP1	Bone morphogenetic protein 1
BRD4	Bromodomain-containing protein 4
CA1	Carbonic anhydrase I
CA12	Carbonic anhydrase XII
CA13	Carbonic anhydrase XIII (by homology)
CA14	Carbonic anhydrase XIV
CA2	Carbonic anhydrase II
CA3	Carbonic anhydrase III
CA4	Carbonic anhydrase IV
CA5A	Carbonic anhydrase VA
CA5B	Carbonic anhydrase VB
CA6	Carbonic anhydrase VI
CA7	Carbonic anhydrase VII
CA9	Carbonic anhydrase IX
CACNA2D1	Voltage-gated calcium channel alpha2/delta subunit 1 (by homology)
CALM1	Calmodulin
CAMK2B	CaM kinase II beta
CASP1	Caspase-1
CASP2	Caspase-2
CASP3	Caspase-3
CASP7	Caspase-7
CASP8	Caspase-8
CBR1	Carbonyl reductase [NADPH] 1
CCKAR	Cholecystokinin A receptor
CCKBR	Cholecystokinin B receptor
CCNA1	Cyclin-dependent kinase 2/cyclin A
CCNA2	Cyclin-dependent kinase 2/cyclin A
CCNB1	Cyclin-dependent kinase 1/cyclin B
CCNB2	Cyclin-dependent kinase 1/cyclin B
CCNB3	Cyclin-dependent kinase 1/cyclin B
CCND1	Cyclin-dependent kinase 4/cyclin D
CCND2	Cyclin-dependent kinase 4/cyclin D
CCND3	Cyclin-dependent kinase 4/cyclin D
CCNE1	Cyclin-dependent kinase 2/cyclin E1
CCNE2	Cyclin-dependent kinase 2/cyclin E
CCNT1	Cyclin T1
CCR1	C-C chemokine receptor type 1
CD38	Lymphocyte differentiation antigen CD38
CD81	CD81 antigen
CDA	Cytidine deaminase (by homology)
CDC25A	Dual specificity phosphatase Cdc25A
CDC25B	Dual specificity phosphatase Cdc25B
CDC25C	Dual specificity phosphatase Cdc25C
CDC45	CDC45-related protein
CDC7	CDC7/DBF4 (Cell division cycle 7-related protein kinase/Activator of S phase kinase)
CDK1	Cyclin-dependent kinase 1/cyclin B
CDK2	Cyclin-dependent kinase 2
CDK4	Cyclin-dependent kinase 4
CDK5	Cyclin-dependent kinase 5/CDK5 activator 0
CDK5R1	Cyclin-dependent kinase 5/CDK5 activator 1
CDK6	Cyclin-dependent kinase 6
CES1	Acyl coenzyme A:cholesterol acyltransferase
CES2	Carboxylesterase 2
CFD	Complement factor D
CFTR	Cystic fibrosis transmembrane conductance regulator
CHEK1	Serine/threonine-protein kinase Chk1
CHRM2	Muscarinic acetylcholine receptor M2
CHRNA7	Neuronal acetylcholine receptor protein alpha-7 subunit
CISD1	CDGSH iron-sulfur domain-containing protein 1
CLK1	Dual specificty protein kinase CLK1
CLK3	Dual specificity protein kinase CLK3 (by homology)
CNR1	Cannabinoid receptor 1
CNR2	Cannabinoid receptor 2
COMT	Catechol O-methyltransferase (by homology)
CPA1	Carboxypeptidase A1
CPA3	Mast cell carboxypeptidase A
CRHR1	Corticotropin releasing factor receptor 1
CSF1R	Macrophage colony stimulating factor receptor
CSNK1G1	Casein kinase I gamma 1
CSNK2A1	Casein kinase II alpha
CSNK2A2	Casein kinase II alpha (prime)
CTSB	Cathepsin (B and K)
CTSL	Cathepsin L
CXCL8	Interleukin-8
CXCR1	Interleukin-8 receptor A
CXCR3	C-X-C chemokine receptor type 3
CYP11B2	Cytochrome P450 11B2
CYP17A1	Cytochrome P450 17A1
CYP19A1	Cytochrome P450 19A1
CYP1A1	Cytochrome P450 1A1
CYP1A2	Cytochrome P450 1A2
CYP1B1	Cytochrome P450 1B1
CYP26A1	Cytochrome P450 26A1
CYP26B1	Cytochrome P450 26B1
CYP2C19	Cytochrome P450 2C19
CYP2C9	Cytochrome P450 2C9
CYP2D6	Cytochrome P450 2D6
CYP3A4	Cytochrome P450 3A4
CYP51A1	Cytochrome P450 51 (by homology)
DAO	D-amino-acid oxidase
DAPK1	Death-associated protein kinase 1
DBF4	CDC7/DBF4 (Cell division cycle 7-related protein kinase/Activator of S phase kinase)
DGAT1	Diacylglycerol O-acyltransferase 1
DNM1	Dynamin-1
DNMT1	DNA (cytosine-5)-methyltransferase 1
DNTT	Terminal deoxynucleotidyltransferase
DPP4	Dipeptidyl peptidase IV
DRD4	Dopamine D4 receptor
DUSP1	Dual specificity protein phosphatase 1 (by homology)
DUSP3	Dual specificity protein phosphatase 3
DYRK1A	Dual-specificity tyrosine-phosphorylation regulated kinase 1A
DYRK1B	Dual specificity tyrosine-phosphorylation-regulated kinase 1B
DYRK2	Dual-specificity tyrosine-phosphorylation regulated kinase 2
EDNRA	Endothelin receptor ET-A (by homology)
EDNRB	Endothelin receptor ET-B
EGFR	Epidermal growth factor receptor erbB1
EGLN3	Egl nine homolog 3
ELANE	Leukocyte elastase
EPHB2	Ephrin type-B receptor 2
EPHB4	Ephrin receptor
ERBB2	Receptor protein-tyrosine kinase erbB-2
ERN1	Serine/threonine-protein kinase/endoribonuclease IRE1
ESR1	Estrogen receptor alpha
ESR2	Estrogen receptor beta
ESRRA	Estrogen-related receptor alpha
ESRRG	Estrogen-related receptor gamma
EZR	Ezrin
F2	Thrombin
F3	Coagulation factor VII/tissue factor
FAAH	Anandamide amidohydrolase
FABP1	Fatty acid-binding protein, liver
FABP2	Fatty acid binding protein intestinal
FABP3	Fatty acid binding protein muscle
FABP4	Fatty acid binding protein adipocyte
FABP5	Fatty acid binding protein epidermal
FASN	Fatty acid synthase
FBP1	Fructose-1,6-bisphosphatase
FDFT1	Squalene synthetase
FDPS	Farnesyl diphosphate synthase
FFAR1	Free fatty acid receptor 1
FGFR1	Fibroblast growth factor receptor 1
FGR	Tyrosine-protein kinase FGR (by homology)
FKBP5	Peptidyl-prolyl cis-trans isomerase FKBP5
FLT3	Tyrosine-protein kinase receptor FLT3
FLT4	Vascular endothelial growth factor receptor 3
FNTA	Protein farnesyltransferase
FNTB	Protein farnesyltransferase
FOLH1	Glutamate carboxypeptidase II
FOS	Transcription factor AP1
FUCA1	Alpha-L-fucosidase I
FUT4	Fucosyltransferase 4
FUT7	Alpha-(1,3)-fucosyltransferase 7
FYN	Tyrosine-protein kinase FYN
G6PD	Glucose-6-phosphate 1-dehydrogenase
GABBR1	GABA-B receptor (by homology)
GABRA2	GABA A receptor alpha-2/beta-2/gamma-2
GABRA5	GABA receptor alpha-5 subunit
GABRB2	GABA A receptor alpha-2/beta-2/gamma-3
GABRG2	GABA A receptor alpha-2/beta-2/gamma-4
GCGR	Glucagon receptor
GLO1	Glyoxalase I
GPBAR1	G-protein coupled bile acid receptor 1
GPR35	G-protein coupled receptor 35
GRIK1	Glutamate receptor ionotropic kainate 1
GRIK2	Glutamate receptor ionotropic kainate 2
GRIN1	Glutamate NMDA receptor; GRIN1/GRIN2B
GRIN2A	Glutamate NMDA receptor; GRIN1/GRIN2A
GRIN2B	Glutamate NMDA receptor; GRIN1/GRIN2B
GRK6	G protein-coupled receptor kinase 6
GRM2	Metabotropic glutamate receptor 2 (by homology)
GRM4	Metabotropic glutamate receptor 4
GRM5	Metabotropic glutamate receptor 5
GSK3A	Glycogen synthase kinase-3 alpha
GSK3B	Glycogen synthase kinase-3 beta
GSR	Glutathione reductase
GSTK1	Glutathione S-transferase kappa 1
GUSB	Beta-glucuronidase
HAO1	Hydroxyacid oxidase 1
HCAR2	Hydroxycarboxylic acid receptor 2
HDAC1	Histone deacetylase 1
HDAC10	Histone deacetylase 10
HDAC11	Histone deacetylase 11
HDAC2	Histone deacetylase 2
HDAC3	Histone deacetylase 3
HDAC4	Histone deacetylase 4
HDAC5	Histone deacetylase 5
HDAC6	Histone deacetylase 6
HDAC7	Histone deacetylase 7
HDAC8	Histone deacetylase 8
HDAC9	Histone deacetylase 9
HK1	Hexokinase type I
HK2	Hexokinase type II
HMGCR	HMG-CoA reductase
HNF4A	Hepatocyte nuclear factor 4-alpha
HPRT1	Hypoxanthine-guanine phosphoribosyltransferase
HRH1	Histamine H1 receptor
HSD11B1	11-beta-hydroxysteroid dehydrogenase 1
HSD11B2	11-beta-hydroxysteroid dehydrogenase 2
HSD17B1	Estradiol 17-beta-dehydrogenase 1
HSD17B2	Estradiol 17-beta-dehydrogenase 2
HSD17B3	Estradiol 17-beta-dehydrogenase 3
HSP90AA1	Heat shock protein HSP 90-alpha
HSPA1A	Heat shock 70 kDa protein 1
HTR6	Serotonin 6 (5-HT6) receptor
HTT	Huntingtin
ICAM1	Intercellular adhesion molecule (ICAM-1), Integrin alpha-L/beta-3
IDO1	Indoleamine 2,3-dioxygenase
IGF1R	Insulin-like growth factor I receptor
IKBKB	Inhibitor of nuclear factor kappa B kinase beta subunit
IL2	Interleukin-2
IMPDH1	Inosine-5'-monophosphate dehydrogenase 1
IMPDH2	Inosine-5'-monophosphate dehydrogenase 2
INSR	Insulin receptor
ITGA4	Integrin alpha-4/beta-2
ITGAL	Leukocyte adhesion glycoprotein LFA-1 alpha
ITGAV	Integrin alpha-V/beta-3
ITGB1	Integrin alpha-4/beta-1
ITGB2	Intercellular adhesion molecule (ICAM-1), Integrin alpha-L/beta-4
ITGB3	Integrin alpha-V/beta-4
JUN	Transcription factor AP2
KCNA3	Voltage-gated potassium channel subunit Kv1.3
KCNMA1	Calcium-activated potassium channel subunit alpha-1
KCNN4	Intermediate conductance calcium-activated potassium channel protein 4
KDM1A	Lysine-specific histone demethylase 1
KDM2A	Lysine-specific demethylase 2A
KDM4A	Lysine-specific demethylase 4A
KDM4C	Lysine-specific demethylase 4C
KDM4E	Lysine-specific demethylase 4D-like
KDM5A	Lysine-specific demethylase 5A
KDM5B	Lysine-specific demethylase 5B
KDM5C	Lysine-specific demethylase 5C
KDR	Vascular endothelial growth factor receptor 2
KIT	Stem cell growth factor receptor
KLK1	Kallikrein 1
KLK2	Kallikrein 2
KMO	Kynurenine 3-monooxygenase (by homology)
LCK	Tyrosine-protein kinase LCK
LDHA	L-lactate dehydrogenase A chain
LDHB	L-lactate dehydrogenase B chain
LGALS3	Galectin-3
LGALS9	Galectin-9
LNPEP	Cystinyl aminopeptidase
LPAR1	Lysophosphatidic acid receptor Edg-2
LRRK2	Leucine-rich repeat serine/threonine-protein kinase 2
LTA4H	Leukotriene A4 hydrolase
LTB4R	Leukotriene B4 receptor 1
LYN	Tyrosine-protein kinase Lyn (by homology)
MAOA	Monoamine oxidase A
MAOB	Monoamine oxidase B
MAP3K8	Mitogen-activated protein kinase kinase kinase 8
MAP4K4	Mitogen-activated protein kinase kinase kinase kinase 4
MAPK1	MAP kinase ERK2
MAPK10	c-Jun N-terminal kinase 3
MAPK14	MAP kinase p38 alpha
MAPK3	MAP kinase ERK1
MAPK8	c-Jun N-terminal kinase 1
MAPK9	c-Jun N-terminal kinase 2
MAPKAPK2	MAP kinase-activated protein kinase 2
MAPT	Microtubule-associated protein tau
MB	Myoglobin
MCL1	Induced myeloid leukemia cell differentiation protein Mcl-1
MDM2	p53-binding protein Mdm-2
MET	Hepatocyte growth factor receptor
METAP2	Methionine aminopeptidase 2
MIF	Macrophage migration inhibitory factor
MKNK1	MAP kinase-interacting serine/threonine-protein kinase MNK1
MME	Neprilysin
MMP1	Matrix metalloproteinase 1
MMP12	Matrix metalloproteinase 12
MMP13	Matrix metalloproteinase 13
MMP14	Matrix metalloproteinase 14
MMP16	Matrix metalloproteinase 16
MMP2	Matrix metalloproteinase 2
MMP25	Matrix metalloproteinase 25
MMP3	Matrix metalloproteinase 3
MMP7	Matrix metalloproteinase 7
MMP8	Matrix metalloproteinase 8
MMP9	Matrix metalloproteinase 9
MPG	DNA-3-methyladenine glycosylase
MPO	Myeloperoxidase
MT-ND4	NADH-ubiquinone oxidoreductase chain 4
MTNR1A	Melatonin receptor 1A
MTNR1B	Melatonin receptor 1B
MTOR	Serine/threonine-protein kinase mTOR
MYLK	Myosin light chain kinase, smooth muscle
NAE1	NEDD8-activating enzyme E1 regulatory subunit
NAT1	Arylamine N-acetyltransferase 1
NCOR1	Histone deacetylase 3/NCoR1
NCOR2	Histone deacetylase 3/Nuclear receptor corepressor 2 (HDAC3/NCoR2)
NEK1	Serine/threonine-protein kinase Nek1
NEK2	Serine/threonine-protein kinase NEK2
NEK6	Serine/threonine-protein kinase NEK6
NFE2L2	Nuclear factor erythroid 2-related factor 2
NFKB1	Nuclear factor NF-kappa-B p105 subunit
NISCH	Nischarin
NOS2	Nitric oxide synthase, inducible (by homology)
NOTUM	Palmitoleoyl-protein carboxylesterase NOTUM
NOX4	NADPH oxidase 4
NPC1L1	Niemann-Pick C1-like protein 1
NQO2	Quinone reductase 2
NR1H2	LXR-beta
NR1H3	LXR-alpha
NR1H4	Bile acid receptor FXR
NR1I2	Pregnane X receptor
NR1I3	Nuclear receptor subfamily 1 group I member 3 (by homology)
NR3C1	Glucocorticoid receptor
NR3C2	Mineralocorticoid receptor
NR4A1	Nuclear receptor subfamily 4 group A member 1
NTRK1	Nerve growth factor receptor Trk-A
NTRK2	Neurotrophic tyrosine kinase receptor type 2
NUAK1	NUAK family SNF1-like kinase 1
ODC1	Ornithine decarboxylase
OGT	UDP-N-acetylglucosamine--peptide N-acetylglucosaminyltransferase 110 kDa subunit
OPRD1	Delta opioid receptor (by homology)
OPRK1	Kappa Opioid receptor
OPRM1	Mu opioid receptor
PARP1	Poly [ADP-ribose] polymerase-1
PDE10A	Phosphodiesterase 10A
PDE2A	Phosphodiesterase 2A
PDE4B	Phosphodiesterase 4B
PDE4C	Phosphodiesterase 4C
PDE4D	Phosphodiesterase 4D
PDE5A	Phosphodiesterase 5A
PDGFRA	Platelet-derived growth factor receptor alpha
PDGFRB	Platelet-derived growth factor receptor beta
PDPK1	3-phosphoinositide dependent protein kinase-1
PFKFB3	6-phosphofructo-2-kinase/fructose-2,6-bisphosphatase 3
PGD	6-phosphogluconate dehydrogenase
PGF	Placenta growth factor
PGR	Progesterone receptor
PHF8	Histone lysine demethylase PHF8
PIK3CA	PI3-kinase p110-alpha subunit
PIK3CB	PI3-kinase p110-beta subunit
PIK3CD	PI3-kinase p110-delta subunit
PIK3CG	PI3-kinase p110-gamma subunit
PIK3R1	PI3-kinase p85-alpha subunit
PIM1	Serine/threonine-protein kinase PIM1
PIM2	Serine/threonine-protein kinase PIM2
PIM3	Serine/threonine-protein kinase PIM3
PKN1	Protein kinase N1
PLA2G10	Group X secretory phospholipase A2
PLA2G1B	Phospholipase A2 group 1B
PLA2G2A	Phospholipase A2 group IIA
PLA2G4A	Cytosolic phospholipase A2
PLA2G5	Phospholipase A2 group V
PLG	Plasminogen
PLK1	Serine/threonine-protein kinase PLK1
PLK4	Serine/threonine-protein kinase PLK4
PNMT	Phenylethanolamine N-methyltransferase
POLB	DNA polymerase beta (by homology)
PPARA	Peroxisome proliferator-activated receptor alpha
PPARD	Peroxisome proliferator-activated receptor delta
PPARG	Peroxisome proliferator-activated receptor gamma
PREP	Prolyl endopeptidase
PRKCH	Protein kinase C eta
PRKDC	DNA-dependent protein kinase
PRMT1	Protein-arginine N-methyltransferase 1
PTGDR2	G protein-coupled receptor 44
PTGER1	Prostanoid EP1 receptor
PTGER2	Prostanoid EP2 receptor
PTGER3	Prostanoid EP3 receptor
PTGER4	Prostanoid EP4 receptor
PTGES	Prostaglandin E synthase
PTGFR	Prostanoid FP receptor
PTGIR	Prostanoid IP receptor
PTGIS	Prostaglandin I2 synthase
PTGS1	Cyclooxygenase-1
PTGS2	Cyclooxygenase-2
PTK2	Focal adhesion kinase 1
PTK2B	Protein tyrosine kinase 2 beta
PTPN1	Protein-tyrosine phosphatase 1B
PTPN11	Protein-tyrosine phosphatase 2C
PTPN2	T-cell protein-tyrosine phosphatase
PTPN22	Hematopoietic cell protein-tyrosine phosphatase 70Z-PEP
PTPN6	Protein-tyrosine phosphatase 1C
PTPRC	Leukocyte common antigen
PTPRF	Receptor-type tyrosine-protein phosphatase F (LAR)
PTPRG	Receptor-type tyrosine-protein phosphatase gamma
PTPRS	Receptor-type tyrosine-protein phosphatase S
PYGL	Liver glycogen phosphorylase
QDPR	Dihydropteridine reductase
RELA	Nuclear factor NF-kappa-B p65 subunit
REN	Renin
RET	Kinesin-1 heavy chain/ Tyrosine-protein kinase receptor RET
RNASEH1	Ribonuclease H1
ROCK1	Rho-associated protein kinase 1
RORA	Nuclear receptor ROR-alpha
RORC	Nuclear receptor ROR-gamma
RPS6KA1	Ribosomal protein S6 kinase alpha 1
RPS6KA2	Ribosomal protein S6 kinase alpha 2
RPS6KB2	Ribosomal protein S6 kinase 2
RXRA	Retinoid X receptor alpha
RXRB	Retinoid X receptor beta
SAE1	SUMO-activating enzyme
SCD	Acyl-CoA desaturase
SERPINA6	Corticosteroid binding globulin
SERPINE1	Plasminogen activator inhibitor-1
SHBG	Testis-specific androgen-binding protein
SHH	Sonic hedgehog protein (by homology)
SIGMAR1	Sigma opioid receptor
SIRT2	NAD-dependent deacetylase sirtuin 2
SLC10A2	Ileal bile acid transporter
SLC22A12	Solute carrier family 22 member 12
SLC22A6	Solute carrier family 22 member 6 (by homology)
SLC5A2	Sodium/glucose cotransporter 2
SLC5A7	High-affinity choline transporter (by homology)
SLC6A1	GABA transporter 1 (by homology)
SLC6A2	Norepinephrine transporter
SLC6A3	Dopamine transporter
SLC6A4	Serotonin transporter
SLC9A1	Sodium/hydrogen exchanger 1 (by homology)
SMO	Smoothened homolog
SNCA	Alpha-synuclein
SOAT1	Acyl coenzyme A:cholesterol acyltransferase 1
SQLE	Squalene monooxygenase (by homology)
SRC	Tyrosine-protein kinase SRC
SRD5A1	Steroid 5-alpha-reductase 1
SRD5A2	Steroid 5-alpha-reductase 2
ST3GAL3	CMP-N-acetylneuraminate-beta-1,4-galactoside alpha-2,3-sialyltransferase
ST6GAL1	Beta-galactoside alpha-2,6-sialyltransferase 1
STAT1	Signal transducer and activator of transcription 1-alpha/beta
STAT3	Signal transducer and activator of transcription 3
SYK	Tyrosine-protein kinase SYK
TAS1R1	T1R1/T1R3_UNCURATED
TAS1R3	T1R1/T1R3_UNCURATED
TAS2R31	Taste receptor type 2 member 31
TBXAS1	Thromboxane-A synthase
TEK	Tyrosine-protein kinase TIE-2
TERT	Telomerase reverse transcriptase
TLR4	Toll-like receptor 4 (by homology)
TLR9	Toll-like receptor (TLR7/TLR9)
TNF	TNF-alpha
TNKS	Tankyrase-1
TNKS2	Tankyrase-2
TOP1	DNA topoisomerase I (by homology)
TOP2A	DNA topoisomerase II alpha
TPMT	Thiopurine S-methyltransferase
TREH	Trehalase
TRPA1	Transient receptor potential cation channel subfamily A member 1
TTR	Transthyretin
TUBB1	Tubulin beta-1 chain
TUBB3	Tubulin beta-3 chain
TYMS	Thymidylate synthase
TYR	Tyrosinase (by homology)
UBA2	SUMO-activating enzyme
UGT2B7	UDP-glucuronosyltransferase 2B7
VCP	Transitional endoplasmic reticulum ATPase
VDR	Vitamin D receptor
VEGFA	Vascular endothelial growth factor A
WEE1	Serine/threonine-protein kinase WEE1
XDH	Xanthine dehydrogenase
XIAP	Inhibitor of apoptosis protein 3
YWHAG	14-3-3 protein gamma
