# Supplementary material for: Therapeutic Potential of Beaucarnea recurvata Leaf Extract Against Ulcerative Colitis: Integrating Phytochemical Profiling, Network Pharmacology, and Experimental Validation
Source: Int J Mol Sci. 2025 Dec 15;26(24):12053. doi: 10.3390/ijms262412053 (PMC12733345; doi:10.3390/ijms262412053)
Supplement: Supplementary file 1 [file ijms-26-12053-s001.zip › Table S3.xlsx]

## Sheet: Sheet1
UC Targets
A2ML1
A3GALT2
AAGAB
AAMP
ABCA3
ABCB1
ABCB11
ABCB4
ABCB5
ABCB6
ABCB7
ABCB8
ABCB9
ABCC1
ABCC2
ABCC3
ABCC4
ABCC6
ABCF1
ABCF2
ABCG2
ABHD17C
ABI1
ABI3
ABL1
ACACA
ACAD8
ACADS
ACADVL
ACAP1
ACAT1
ACAT2
ACE
ACE2
ACHE
ACKR1
ACKR2
ACKR4
ACLY
ACMSD
ACO1
ACO2
ACP1
ACRBP
ACSL4
ACSL6
ACSM3
ACTA1
ACTA2
ACTB
ACTC1
ACTL8
ACTN1
ACTN3
ACTN4
ACTR1A
ACTR2
ACTR3
ACTR3B
ACVR1B
ACVR2A
ACY1
ACYP1
ADA
ADA2
ADAD1
ADAM10
ADAM15
ADAM17
ADAM19
ADAM30
ADAM9
ADAMDEC1
ADAMTS13
ADAMTS4
ADAP1
ADAR
ADCY10
ADCY3
ADCY7
ADCYAP1
ADGRE3
ADGRL2
ADH1B
ADH1C
ADIPOQ
ADM
ADO
ADORA2A
ADORA3
ADRA1B
ADRA2A
ADSL
AFF2
AFF4
AFP
AGER
AGFG1
AGK
AGO2
AGPAT1
AGR2
AGT
AGTR2
AHR
AHSA2P
AHSG
AICDA
AIF1
AIFM1
AIM2
AIRE
AKAP12
AKR1B1
AKR1B10
AKR1C1
AKR1C2
AKR1C3
AKT1
AKT2
AKT3
ALB
ALCAM
ALDH18A1
ALDH1A1
ALDH1L2
ALDH2
ALDH9A1
ALDOA
ALDOB
ALDOC
ALG1L2
ALK
ALOX12
ALOX15
ALOX15B
ALOX5
ALOX5AP
ALPI
ALPK1
ALPP
AMACR
AMBP
AMER1
AMIGO3
AMPD2
AMPD3
AMPH
AMT
AMZ1
ANAPC2
ANG
ANGPT1
ANGPT2
ANGPTL2
ANGPTL4
ANK3
ANKH
ANKMY1
ANKMY2
ANKRD26
ANKRD33B
ANKRD55
ANKRD61
ANKZF1
ANO2
ANP32E
ANPEP
ANTXR2
ANXA1
ANXA11
ANXA2
ANXA4
ANXA5
ANXA7
ANXA8
AOC1
AOC3
AOPEP
AP2A1
AP2M1
AP3B1
AP3M1
AP3S1
AP3S2
APAF1
APBA1
APC
APEH
APEX1
APLN
APOA1
APOA4
APOA5
APOB
APOBEC3A
APOBEC3G
APOC2
APOC3
APOE
APOH
APOL6
APP
AQP10
AQP12A
AQP12B
AQP3
AQP4
AQP5
AQP7
AQP8
AQP9
AR
ARAP2
AREG
ARFGAP1
ARFRP1
ARG1
ARG2
ARHGAP24
ARHGAP26
ARHGAP30
ARHGAP45
ARHGDIA
ARHGEF16
ARHGEF2
ARHGEF6
ARID1A
ARID4B
ARID5B
ARIH1
ARL5B
ARMC3
ARNT
ARPC1B
ARPC2
ARPC3
ARRB1
ARRB2
ARSB
ASAH1
ASAP2
ASB6
ASB8
ASCC2
ASCL2
ASGR1
ASGR2
ASH1L
ASH2L
ASIC2
ASIP
ATAD2
ATAD3B
ATAT1
ATF1
ATF2
ATF3
ATF4
ATF6
ATF6B
ATG10
ATG12
ATG16L1
ATG16L2
ATG3
ATG5
ATG7
ATIC
ATM
ATMIN
ATOH1
ATP12A
ATP1A1
ATP2B2
ATP4A
ATP5F1A
ATP6V0D2
ATP6V0E1
ATP6V1F
ATP6V1G2
ATP6V1G3
ATP7A
ATP8A1
ATP8B1
ATP8B2
ATP8B3
ATR
ATXN2
ATXN2L
AUH
AURKA
AURKAIP1
AUTS2
AVIL
AXIN1
AXIN2
AXL
AZU1
B2M
B3GALNT2
B3GALT4
B3GALT6
B3GAT1
B4GALT1
B4GALT5
B4GALT7
BABAM2
BACH2
BAD
BAG1
BAG3
BAG6
BAHD1
BAIAP2
BAK1
BANF1
BANK1
BAP1
BARD1
BATF
BAX
BAZ1A
BBC3
BBOX1
BBS1
BBS12
BBS4
BCAM
BCAP29
BCAR1
BCHE
BCL10
BCL11A
BCL2
BCL2L1
BCL2L11
BCL2L12
BCL2L15
BCL3
BCL6
BCL7C
BCR
BDH2
BDKRB1
BDKRB2
BDNF
BECN1
BEND7
BEST2
BEST4
BGLAP
BHLHE40
BICC1
BID
BIN1
BIRC2
BIRC3
BIRC5
BIRC7
BLK
BLM
BLOC1S2
BLOC1S3
BLOC1S6
BLTP1
BLVRB
BLZF1
BMI1
BMP2
BMP4
BMP6
BMP7
BMP8B
BMPR1A
BMPR2
BNIP1
BNIP3
BOD1
BORCS5
BPI
BPIFA2
BPIFB3
BPIFB4
BRAF
BRAP
BRCA1
BRCA2
BRD2
BRD4
BRD7
BRF1
BRINP3
BRIP1
BRWD1
BSDC1
BSG
BSN
BTK
BTLA
BTN2A1
BTN2A2
BTN3A2
BTNL2
BTRC
BUB1
BUB1B
BZW2
C10orf143
C10orf55
C10orf67
C11orf21
C11orf65
C11orf87
C13orf42
C17orf67
C19orf33
C1GALT1
C1GALT1C1
C1orf141
C1orf53
C1QA
C1QB
C1QBP
C1QC
C1QTNF12
C1QTNF3
C1R
C1S
C2
C20orf203
C2CD4D
C2orf74
C3
C3orf36
C3orf52
C4A
C4B
C4BPA
C4BPB
C5
C5AR1
C5orf24
C5orf47
C6orf47
C9orf78
CA1
CA2
CA8
CA9
CACNA1C
CACNA1D
CACNA1E
CACNA1G
CACNA1I
CACNA1S
CACNA2D1
CACNB1
CACNG3
CAD
CADM2
CADPS
CALB2
CALCA
CALCOCO2
CALHM4
CALHM6
CALM3
CALML3
CALML4
CALML5
CALML6
CALR
CALU
CAMK2A
CAMK2G
CAMK4
CAMP
CAPN10
CAPZA1
CAPZB
CARD11
CARD14
CARD16
CARD6
CARD8
CARD9
CARF
CARMIL2
CARS1
CASC2
CASC3
CASP1
CASP10
CASP14
CASP2
CASP3
CASP4
CASP5
CASP6
CASP7
CASP8
CASP9
CASR
CAT
CATIP
CAV1
CAV2
CAV3
CAVIN1
CAVIN3
CBARP
CBFA2T2
CBFA2T3
CBL
CBLL1
CBR1
CBS
CBX1
CBX3
CCDC116
CCDC184
CCDC190
CCDC22
CCDC40
CCDC61
CCDC80
CCDC82
CCDC85B
CCDC88B
CCDC93
CCHCR1
CCK
CCKBR
CCL1
CCL11
CCL13
CCL16
CCL17
CCL19
CCL2
CCL20
CCL21
CCL22
CCL24
CCL25
CCL26
CCL27
CCL28
CCL3
CCL4
CCL5
CCL7
CCL8
CCN1
CCN2
CCN4
CCNA1
CCNA2
CCNB1
CCND1
CCND2
CCND3
CCNE1
CCNG2
CCNL2
CCNT1
CCNY
CCR1
CCR2
CCR3
CCR4
CCR5
CCR6
CCR7
CCR9
CCRL2
CCT5
CD101
CD14
CD151
CD160
CD163
CD177
CD19
CD1A
CD1B
CD1C
CD1D
CD1E
CD2
CD200
CD200R1
CD207
CD209
CD226
CD24
CD244
CD247
CD27
CD274
CD276
CD28
CD300LF
CD33
CD34
CD36
CD38
CD3D
CD3E
CD3G
CD4
CD40
CD40LG
CD44
CD46
CD47
CD48
CD5
CD52
CD55
CD59
CD6
CD63
CD68
CD69
CD70
CD74
CD79A
CD80
CD81
CD82
CD83
CD84
CD86
CD8A
CD9
CD99
CDC25A
CDC25C
CDC27
CDC37
CDC42
CDC7
CDCA8
CDCP1
CDH1
CDH11
CDH13
CDH17
CDH2
CDH22
CDH23
CDH3
CDH5
CDHR4
CDK1
CDK11A
CDK11B
CDK12
CDK18
CDK2
CDK4
CDK5RAP1
CDK6
CDK8
CDKAL1
CDKL5
CDKN1A
CDKN1B
CDKN2A
CDKN2B
CDKN3
CDSN
CDX1
CDX2
CDYL2
CEACAM1
CEACAM3
CEACAM4
CEACAM5
CEACAM6
CEACAM7
CEBPA
CEBPB
CEBPG
CELF3
CELF6
CELSR3
CEMIP
CENPN
CENPO
CEP131
CEP170B
CEP192
CEP250
CEP43
CEP55
CEP72
CEP76
CEP89
CERKL
CERS2
CES1
CES2
CFAP126
CFAP141
CFAP70
CFAP92
CFB
CFD
CFDP1
CFH
CFHR1
CFHR3
CFHR5
CFI
CFL1
CFLAR
CFP
CFTR
CGAS
CGN
CH25H
CHAT
CHD2
CHD3
CHD4
CHD7
CHEK1
CHEK2
CHFR
CHGA
CHGB
CHI3L1
CHIA
CHKA
CHMP5
CHP1
CHRM3
CHRNA5
CHRNA7
CHRNB2
CHUK
CIBAR2
CIDEB
CIITA
CIRBP
CISD1
CISH
CIT
CITED2
CKB
CKM
CLCA1
CLCN5
CLDN1
CLDN11
CLDN15
CLDN18
CLDN2
CLDN3
CLDN4
CLDN5
CLDN7
CLDN8
CLDND1
CLEC16A
CLEC2D
CLEC4A
CLEC4D
CLEC4E
CLEC6A
CLEC7A
CLIC1
CLK2
CLK4
CLN3
CLOCK
CLSPN
CLSTN2
CLTCL1
CLU
CLUH
CMA1
CMC1
CMC2
CNEP1R1
CNN1
CNN3
CNOT11
CNOT9
CNR1
CNR2
CNTF
CNTN1
CNTN3
CNTNAP2
CNTNAP5
COG1
COG2
COG5
COG6
COG7
COL11A1
COL13A1
COL14A1
COL17A1
COL19A1
COL1A1
COL1A2
COL3A1
COL4A1
COL4A2
COL4A3
COL4A5
COL4A6
COL5A1
COL5A2
COL6A3
COL7A1
COMMD7
COMT
COPA
COPS5
COPS6
COQ8A
COQ8B
CORO1A
COX5A
CP
CPA5
CPA6
CPD
CPEB4
CPNE8
CPOX
CPS1
CPSF3
CPSF6
CPT1A
CPTP
CPXM2
CR2
CRABP1
CRB1
CREB1
CREB5
CREBBP
CREBRF
CREM
CRH
CRHR1
CRHR2
CRIPTO
CRIPTO3
CRISP3
CRK
CRKL
CRP
CRTC1
CRTC3
CRYAB
CS
CSE1L
CSF1
CSF1R
CSF2
CSF2RA
CSF3
CSK
CSMD1
CSMD2
CSN1S1
CSNK1A1
CSNK1A1L
CSNK1E
CSNK2A1
CSNK2A2
CSNK2B
CSPG4
CST3
CTBP1
CTC1
CTCF
CTDP1
CTDSP1
CTH
CTIF
CTLA4
CTNNA1
CTNNA3
CTNNB1
CTNNBIP1
CTNND1
CTPS1
CTRB1
CTRB2
CTRC
CTSB
CTSD
CTSE
CTSF
CTSG
CTSL
CTSS
CTSW
CTSZ
CTTN
CUEDC2
CUL1
CUL2
CUL3
CUL4A
CUL4B
CUX1
CX3CL1
CX3CR1
CXADR
CXCL1
CXCL10
CXCL11
CXCL12
CXCL13
CXCL14
CXCL16
CXCL2
CXCL3
CXCL5
CXCL6
CXCL8
CXCL9
CXCR1
CXCR2
CXCR3
CXCR4
CXCR5
CXCR6
CYBA
CYBB
CYBC1
CYC1
CYCS
CYFIP2
CYGB
CYLD
CYP11B1
CYP17A1
CYP19A1
CYP1A1
CYP1A2
CYP1B1
CYP20A1
CYP21A2
CYP24A1
CYP26B1
CYP27B1
CYP2A6
CYP2C19
CYP2C9
CYP2D6
CYP2E1
CYP2J2
CYP2R1
CYP3A4
CYP3A5
CYP4F3
CYP51A1
CYP7A1
CYP7B1
CYP8B1
CYSLTR1
CYTH1
CYTH2
CYTL1
DAB2
DAG1
DANCR
DAP
DAP3
DAPK1
DAPK2
DAPK3
DAXX
DAZAP1
DBH
DBN1
DBP
DCAF5
DCC
DCLK1
DCLRE1B
DCLRE1C
DCN
DCP1B
DCT
DCTD
DCTN1
DCTN5
DDAH2
DDB1
DDB2
DDC
DDIT3
DDIT4
DDOST
DDR1
DDR2
DDX17
DDX27
DDX39B
DDX3X
DDX5
DDX53
DEF6
DEFA1
DEFA3
DEFA5
DEFA6
DEFB1
DEFB103A
DEFB103B
DEFB104A
DEFB104B
DEFB4A
DEFB4B
DEK
DELEC1
DENND1B
DERL3
DES
DEXI
DFFA
DGAT1
DGKE
DHFR
DHX16
DHX9
DIABLO
DICER1
DIDO1
DIP2C-AS1
DIS3L
DKC1
DKK1
DKK4
DLAT
DLC1
DLD
DLEU1
DLG1
DLG5
DMBT1
DMD
DMKN
DNA2
DNAH10
DNAH12
DNAH17
DNAH8
DNAJC15
DNAJC27
DNAJC28
DNAJC9
DNAL1
DNAL4
DNASE1
DNASE2B
DNER
DNLZ
DNM3
DNMBP
DNMT1
DNMT3A
DNMT3B
DNMT3L
DNPH1
DNTT
DOCK11
DOCK2
DOCK5
DOCK7
DOCK8
DOCK8-AS1
DOK3
DOK6
DOT1L
DPEP1
DPH5
DPM1
DPM3
DPP4
DPP6
DPYD
DPYSL5
DRAM1
DRD2
DROSHA
DSC1
DSC2
DSC3
DSE
DSG1
DSG2
DSG3
DSG4
DSP
DST
DUOX1
DUOX2
DUOXA2
DUSP1
DUSP12
DUSP16
DUSP28
DUSP29
DUSP7
DUSP8
DVL1
DVL2
DXO
DYDC1
DYDC2
DYRK1A
DYRK1B
DYRK2
E2F1
E2F4
EAPP
EBI3
ECD
ECM1
EDEM2
EDN1
EDN2
EDN3
EDNRA
EDNRB
EEA1
EED
EEF1A1
EEF1AKMT2
EEF1G
EFCAB6
EFEMP2
EFNB1
EFNB2
EGF
EGFL7
EGFL8
EGFR
EGLN1
EGLN2
EGLN3
EGR1
EGR2
EHMT2
EIF2AK2
EIF2AK3
EIF2B4
EIF2S1
EIF3C
EIF3D
EIF3E
EIF4A1
EIF4E
EIF4EBP1
EIF5A
EIF5B
ELAC1
ELANE
ELAVL1
ELF1
ELF3
ELF4
ELK4
ELL2
ELMO1
ELN
ELOVL3
EMC1
EMC9
EMG1
EMP2
EMSY
ENC1
ENDOG
ENDOU
ENG
ENGASE
ENHO
ENO1
ENO2
ENPEP
ENPP2
ENPP7
ENTPD1
ENTPD2
ENTR1
EOMES
EP300
EPAS1
EPB41L2
EPC2
EPCAM
EPHA1
EPHA2
EPHA3
EPHB2
EPHB3
EPHB4
EPHX1
EPHX2
EPN3
EPO
EPS8L2
EPSTI1
EPX
ERAP1
ERAP2
ERBB2
ERBB3
ERBB4
ERCC1
ERCC2
ERCC4
ERCC5
EREG
ERGIC1
ERN1
ERN2
ERRFI1
ERV3-1
ERVFRD-1
ERVW-1
ESPL1
ESR1
ESR2
ETS1
ETS2
ETV4
ETV6
EVPL
EWSR1
EXO1
EXOC3
EXOC3-AS1
EXOSC1
EXOSC3
EXOSC6
EYA4
EYS
EZH2
EZR
F11R
F12
F13A1
F2
F2R
F2RL1
F2RL3
F3
F5
FAAH
FAAP24
FABP1
FABP2
FABP5
FABP6
FADD
FADS1
FADS2
FAF1
FAM118A
FAM177A1
FAM193B
FAM215A
FAM216B
FAM98B
FANCC
FANCE
FANCI
FAP
FARP2
FAS
FASLG
FASN
FBLIM1
FBLN2
FBN1
FBP1
FBXL15
FBXL17
FBXL19-AS1
FBXL20
FBXO11
FBXO24
FBXW11
FBXW7
FCAMR
FCAR
FCER1G
FCGBP
FCGR1A
FCGR2A
FCGR2B
FCGR2C
FCGR3A
FCGR3B
FCGRT
FCHO1
FCMR
FCN3
FCRL3
FCRLA
FDX1
FDX2
FDXR
FEN1
FERMT1
FERMT2
FERMT3
FES
FFAR2
FFAR3
FFAR4
FGF10
FGF16
FGF17
FGF18
FGF19
FGF2
FGF20
FGF22
FGF23
FGF3
FGF4
FGF5
FGF6
FGF7
FGF8
FGF9
FGFR1
FGFR2
FGFR3
FGFR4
FGL2
FH
FHIP1B
FHIT
FHL2
FIBP
FIP1L1
FIS1
FITM2
FKBP15
FKBP4
FKBP5
FKBPL
FKRP
FLAD1
FLCN
FLG
FLI1
FLII
FLNA
FLNC
FLOT1
FLOT2
FLRT1
FLT1
FLT3LG
FLT4
FLVCR1
FLVCR2
FMNL2
FMR1
FN1
FN3K
FNBP1
FNDC3A
FNDC4
FNIP1
FOLH1
FOLR1
FOS
FOSL1
FOSL2
FOXE1
FOXF1
FOXM1
FOXN4
FOXO1
FOXO3
FOXO4
FOXP1
FOXP2
FOXP3
FPGS
FPR1
FPR2
FRG2C
FRY
FSCN1
FSTL1
FTCD
FTO
FURIN
FUT1
FUT11
FUT2
FUT3
FUT4
FUT6
FUT7
FUT8
FYN
FZD10
FZD3
FZD4
FZD7
FZD8
FZD9
G0S2
G6PC1
G6PC2
G6PC3
G6PD
GABARAPL2
GABARAPL3
GABPA
GADD45A
GAL
GAL3ST2
GALC
GALK1
GALNS
GALNT12
GALNT17
GALNT2
GALNTL6
GALT
GAPDH
GART
GAS6
GAS7
GAST
GATA2
GATA3
GATA4
GATA5
GATA6
GATD3
GBA1
GBGT1
GBP5
GC
GCG
GCH1
GCKR
GCNT3
GCSH
GDE1
GDF11
GDF15
GDI2
GDNF
GFI1
GFI1B
GFRA1
GGA2
GGH
GGT1
GGT6
GHR
GHRL
GHSR
GID8
GIGYF1
GIMAP5
GIP
GIT2
GJA1
GJA10
GJB6
GKN1
GLI1
GLI3
GLMN
GLP1R
GLP2R
GLS
GLUD1
GLUL
GLYAT
GMEB2
GMPPB
GNA12
GNAI2
GNAS
GNG12
GNL1
GNL3
GNPDA1
GOLGB1
GOLM1
GON4L
GOT1
GOT2
GP1BA
GP1BB
GP2
GP6
GP9
GPA33
GPANK1
GPATCH1
GPATCH2L
GPBAR1
GPC3
GPC5
GPC6
GPD2
GPI
GPIHBP1
GPM6A
GPN1
GPR107
GPR12
GPR15
GPR158
GPR17
GPR18
GPR183
GPR25
GPR35
GPR55
GPR62
GPR65
GPSM1
GPSM3
GPT
GPT2
GPX1
GPX2
GPX3
GPX4
GPX5
GPX6
GPX7
GPX8
GRAMD1B
GRAMD2A
GRAP2
GRB2
GRB7
GREM1
GRHL3
GRID2IP
GRIN3B
GRK6
GRM3
GRM7
GRM8
GRN
GRP
GRPR
GRWD1
GSDMA
GSDMB
GSDMD
GSDME
GSK3B
GSN
GSR
GSS
GSTA1
GSTA2
GSTK1
GSTM1
GSTM3
GSTP1
GSTT1
GTF2E2
GTF2H4
GTF2I
GTF3C2
GUCA2A
GUCA2B
GUCY2C
GUCY2D
GUSB
GVQW3
GZMA
GZMB
GZMM
H1-5
H2AC13
H2AC14
H2AX
H2BC13
H2BC14
H2BC15
H2BC17
H2BC21
H2BC3
H2BC5
H2BC6
H3-3B
H3-4
H3-5
H3-7
H3C1
H3C10
H3C12
H3C13
H6PD
HADH
HADHA
HAMP
HAPSTR1
HAS2
HAVCR2
HAX1
HBB
HBEGF
HBP1
HCAR2
HCAR3
HCG22
HCK
HCLS1
HCN3
HCRTR1
HCST
HDAC1
HDAC11
HDAC2
HDAC3
HDAC4
HDAC5
HDAC6
HDAC7
HDAC9
HDGF
HEATR3
HECTD4
HEPH
HERC1
HERC2
HES1
HEY2
HFE
HGF
HHEX
HHIP
HIBCH
HIC1
HIC2
HIF1A
HIF3A
HIPK1
HIPK2
HLA-A
HLA-B
HLA-C
HLA-DMA
HLA-DMB
HLA-DOA
HLA-DOB
HLA-DPA1
HLA-DPB1
HLA-DQA1
HLA-DQA2
HLA-DQB1
HLA-DQB2
HLA-DRA
HLA-DRB1
HLA-DRB3
HLA-DRB4
HLA-DRB5
HLA-E
HLA-F
HLA-G
HLA-H
HLTF
HMGA1
HMGA2
HMGB1
HMGB2
HMGCR
HMGCS2
HMGN1
HMGXB3
HMGXB4
HMMR
HMOX1
HMOX2
HNF1A
HNF4A
HNF4G
HNMT
HNRNPA1
HNRNPAB
HNRNPF
HNRNPH3
HNRNPK
HNRNPM
HORMAD1
HORMAD2
HOXA10
HOXA11
HOXA13
HOXB6
HOXB-AS3
HOXD3
HP
HPGD
HPRT1
HPS1
HPS3
HPS4
HPS6
HPSE
HRAS
HRH1
HRH2
HRH3
HRH4
HSD11B1
HSD11B2
HSD17B10
HSD17B8
HSF1
HSF2
HSP90AA1
HSP90AB1
HSP90B1
HSPA1A
HSPA1B
HSPA1L
HSPA2
HSPA4
HSPA5
HSPA6
HSPA8
HSPA9
HSPB1
HSPB2
HSPD1
HSPG2
HSPH1
HTR3A
HTR4
HTRA1
HUNK
HYCC2
IBSP
ICA1
ICAM1
ICAM2
ICAM3
ICOS
ICOSLG
ID1
ID2
IDH1
IDH2
IDO1
IDO2
IER3
IFFO1
IFFO2
IFI27
IFIH1
IFITM1
IFITM2
IFITM3
IFNA1
IFNA10
IFNA13
IFNA14
IFNA16
IFNA17
IFNA2
IFNA21
IFNA4
IFNA5
IFNA6
IFNA7
IFNA8
IFNAR1
IFNAR2
IFNB1
IFNG
IFNGR1
IFNGR2
IFNLR1
IFT172
IGF1
IGF1R
IGF2
IGF2-AS
IGF2BP1
IGF2BP3
IGF2R
IGFBP1
IGFBP2
IGFBP3
IGFBP4
IGFBP6
IGFBP7
IGHA1
IGHD
IGHE
IGHG3
IGLL5
IGLV5-52
IGSF3
IGSF6
IKBKB
IKBKE
IKBKG
IKZF1
IKZF2
IKZF3
IKZF4
IL10
IL10RA
IL10RB
IL11
IL11RA
IL12A
IL12B
IL12RB1
IL12RB2
IL13
IL13RA1
IL13RA2
IL15
IL15RA
IL16
IL17A
IL17B
IL17C
IL17D
IL17F
IL17RA
IL17RB
IL17RC
IL17RD
IL17RE
IL17REL
IL18
IL18BP
IL18R1
IL18RAP
IL19
IL1A
IL1B
IL1F10
IL1R1
IL1R2
IL1RAP
IL1RAPL1
IL1RAPL2
IL1RL1
IL1RL2
IL1RN
IL2
IL20
IL21
IL21R
IL22
IL22RA1
IL22RA2
IL23A
IL23R
IL24
IL25
IL26
IL27
IL27RA
IL2RA
IL2RB
IL2RG
IL3
IL31
IL31RA
IL32
IL33
IL34
IL36A
IL36B
IL36RN
IL37
IL3RA
IL4
IL4R
IL5
IL6
IL6R
IL6ST
IL7
IL7R
IL9
IL9R
ILF2
ILK
IMPDH2
INAFM1
INAVA
ING1
ING4
INHBA
INKA1
INPP5D
INPP5E
INS
INS-IGF2
INSL4
INSL5
INSL6
INSR
INSYN2B
INTS11
IP6K1
IP6K2
IPMK
IPPK
IQANK1
IQCH
IQGAP1
IQGAP2
IRAK1
IRAK3
IRAK4
IRF1
IRF2BP2
IRF2BPL
IRF3
IRF4
IRF5
IRF7
IRF8
IRGM
IRS1
IRS2
ISG15
ISG20L2
ITCH
ITGA1
ITGA11
ITGA2
ITGA2B
ITGA3
ITGA4
ITGA5
ITGA6
ITGAE
ITGAL
ITGAM
ITGAV
ITGAX
ITGB1
ITGB1BP1
ITGB2
ITGB3
ITGB4
ITGB5
ITGB6
ITGB7
ITGB8
ITIH4
ITK
ITLN1
ITLN2
ITPA
ITPKA
ITPKB
ITPR3
ITSN1
IZUMO1
JAG1
JAK1
JAK2
JAK3
JAKMIP1
JAZF1
JDP2
JMY
JPH2
JPH4
JRKL
JUN
JUNB
JUP
KAAG1
KANSL2
[truncated: 2,150 more rows]
