# Supplementary material for: Therapeutic Potential of Beaucarnea recurvata Leaf Extract Against Ulcerative Colitis: Integrating Phytochemical Profiling, Network Pharmacology, and Experimental Validation
Source: Int J Mol Sci. 2025 Dec 15;26(24):12053. doi: 10.3390/ijms262412053 (PMC12733345; doi:10.3390/ijms262412053)
Supplement: Supplementary file 1 [file ijms-26-12053-s001.zip › Table S4.xlsx]

## Sheet: Sheet1
327 common targets in "UC" and "BRLE":
ABCB1
ABCC1
ABCG2
ACE
ACHE
ACP1
ADA
ADAM10
ADAM17
ADAM9
ADORA2A
ADORA3
AHR
AKR1B1
AKR1B10
AKR1C1
AKR1C2
AKR1C3
AKT1
ALB
ALDH2
ALK
ALOX12
ALOX15
ALOX5
ALOX5AP
ANPEP
APEX1
APP
AR
ARG1
AURKA
AXL
BCHE
BCL2
BCL2L1
BRD4
CA1
CA2
CA9
CACNA2D1
CASP1
CASP2
CASP3
CASP7
CASP8
CBR1
CCKBR
CCNA1
CCNA2
CCNB1
CCND1
CCND2
CCND3
CCNE1
CCNT1
CCR1
CD38
CD81
CDC25A
CDC25C
CDC7
CDK1
CDK2
CDK4
CDK6
CES1
CES2
CFD
CFTR
CHEK1
CHRNA7
CISD1
CNR1
CNR2
COMT
CRHR1
CSF1R
CSNK2A1
CSNK2A2
CTSB
CTSL
CXCL8
CXCR1
CXCR3
CYP17A1
CYP19A1
CYP1A1
CYP1A2
CYP1B1
CYP26B1
CYP2C19
CYP2C9
CYP2D6
CYP3A4
CYP51A1
DAPK1
DGAT1
DNMT1
DNTT
DPP4
DUSP1
DYRK1A
DYRK1B
DYRK2
EDNRA
EDNRB
EGFR
EGLN3
ELANE
EPHB2
EPHB4
ERBB2
ERN1
ESR1
ESR2
EZR
F2
F3
FAAH
FABP1
FABP2
FABP5
FASN
FBP1
FGFR1
FKBP5
FLT4
FOLH1
FOS
FUT4
FUT7
FYN
G6PD
GPBAR1
GPR35
GRK6
GSK3B
GSR
GSTK1
GUSB
HCAR2
HDAC1
HDAC11
HDAC2
HDAC3
HDAC4
HDAC5
HDAC6
HDAC7
HDAC9
HMGCR
HNF4A
HPRT1
HRH1
HSD11B1
HSD11B2
HSP90AA1
HSPA1A
ICAM1
IDO1
IGF1R
IKBKB
IL2
IMPDH2
INSR
ITGA4
ITGAL
ITGAV
ITGB1
ITGB2
ITGB3
JUN
KCNA3
KCNN4
KDR
KIT
LCK
LDHA
LGALS3
LGALS9
LNPEP
LPAR1
LRRK2
LTB4R
LYN
MAP3K8
MAPK1
MAPK10
MAPK14
MAPK3
MAPK8
MAPK9
MAPKAPK2
MAPT
MB
MCL1
MDM2
MET
METAP2
MIF
MME
MMP1
MMP12
MMP13
MMP14
MMP2
MMP3
MMP7
MMP8
MMP9
MPG
MPO
MT-ND4
MTNR1A
MTNR1B
MTOR
MYLK
NAT1
NCOR2
NEK6
NFE2L2
NFKB1
NOS2
NR1H2
NR1H3
NR1H4
NR1I2
NR3C1
NR3C2
NR4A1
NTRK1
NTRK2
ODC1
OPRM1
PARP1
PDGFRA
PDGFRB
PDPK1
PFKFB3
PGD
PGF
PGR
PIK3CA
PIK3CB
PIK3CD
PIK3CG
PIK3R1
PIM3
PLA2G10
PLA2G1B
PLA2G2A
PLA2G4A
PLG
PLK1
PLK4
PNMT
POLB
PPARA
PPARD
PPARG
PRKDC
PRMT1
PTGDR2
PTGER1
PTGER2
PTGER3
PTGER4
PTGES
PTGFR
PTGIR
PTGIS
PTGS1
PTGS2
PTK2
PTK2B
PTPN1
PTPN11
PTPN2
PTPN22
PTPN6
PTPRC
PTPRS
QDPR
RELA
REN
RET
ROCK1
RORA
RORC
RPS6KA2
RXRA
RXRB
SCD
SERPINE1
SHH
SIRT2
SLC10A2
SLC22A12
SLC6A4
SLC9A1
SMO
SNCA
SOAT1
SRC
ST6GAL1
STAT1
STAT3
SYK
TBXAS1
TEK
TERT
TLR4
TLR9
TNF
TNKS
TOP1
TOP2A
TPMT
TRPA1
TYMS
TYR
VDR
VEGFA
WEE1
XDH
XIAP
