# Supplementary material for: Therapeutic Potential of Beaucarnea recurvata Leaf Extract Against Ulcerative Colitis: Integrating Phytochemical Profiling, Network Pharmacology, and Experimental Validation
Source: Int J Mol Sci. 2025 Dec 15;26(24):12053. doi: 10.3390/ijms262412053 (PMC12733345; doi:10.3390/ijms262412053)
Supplement: Supplementary file 1 [file ijms-26-12053-s001.zip › Table S5.xlsx]

## Sheet: Sheet1
Topological characteristics of protein network nodes
		Degree	Betweenness	Closeness
1	EGFR	80	6789.47	0.125874
2	SRC	74	5361.89	0.124745
3	AKT1	73	6624.91	0.125978
4	STAT3	73	5186.43	0.125153
5	HSP90AA1	68	5742.36	0.123786
6	TNF	58	5919.77	0.124441
7	BCL2	57	3600.47	0.123537
8	JUN	52	2070.7	0.124037
9	CASP3	50	2517.71	0.123337
10	ESR1	50	4980.53	0.123586
11	STAT1	45	914.776	0.122156
12	ERBB2	45	2494	0.12201
13	PTGS2	44	9413.51	0.123387
14	NFKB1	44	1501.72	0.123139
15	CCND1	43	1558.27	0.121525
16	PIK3CA	42	618.942	0.120425
17	MAPK3	42	2199.26	0.122156
18	PIK3R1	41	665.242	0.119953
19	TLR4	41	2222.78	0.122892
20	MAPK1	41	2047.81	0.122253
21	MMP9	39	1845.11	0.122547
22	CXCL8	38	4192.26	0.121815
23	RELA	37	892.948	0.121961
24	HDAC1	36	1361.37	0.119578
25	PTPN11	34	465.955	0.118559
26	ITGB1	34	713.187	0.119159
27	PARP1	34	2178.03	0.12
28	GSK3B	33	1046.1	0.119345
29	FOS	33	974.423	0.121525
30	MDM2	33	1091.56	0.119298
31	FYN	32	495.858	0.119159
32	ALB	32	5291.24	0.122744
33	CDK1	31	916.723	0.117828
34	PIK3CB	31	214.774	0.117919
35	PIK3CD	31	214.774	0.117919
36	BCL2L1	31	502.142	0.119485
37	PTK2	31	346.236	0.119112
38	MAPK14	30	733.587	0.120425
39	CDK2	29	435.452	0.117062
40	LYN	29	316.541	0.119112
41	MTOR	29	259.389	0.119625
42	PPARG	29	2401.54	0.120949
43	ICAM1	29	896.558	0.12052
44	CDK4	28	587.284	0.117828
45	NCOR2	28	1428.55	0.116306
46	PTPRC	28	1144.96	0.117919
47	MAPK8	28	306.231	0.120141
48	APP	27	2412.46	0.119718
49	KIT	26	1407.62	0.118605
50	KDR	26	342.687	0.118147
51	CASP8	25	300.059	0.119906
52	CCNB1	25	539.673	0.116794
53	NR3C1	25	1487.31	0.119906
54	ITGB2	24	534.92	0.117647
55	IGF1R	24	171.811	0.118238
56	PGR	24	343.65	0.119438
57	IL2	23	373.086	0.118881
58	AR	23	742.477	0.119485
59	SYK	22	117.571	0.117152
60	HDAC2	22	278.814	0.116749
61	CCNA2	22	280.81	0.115254
62	MMP2	22	539.947	0.120047
63	CHEK1	21	278.308	0.114994
64	MAPT	21	866.76	0.118605
65	PDGFRB	20	42.7903	0.116041
66	CYP3A4	20	2054.97	0.114307
67	MET	19	65.5426	0.117512
68	LCK	19	129.072	0.117421
69	PIK3CG	19	24.9165	0.116794
70	PPARA	19	3213.31	0.120189
71	CYP1A1	19	2237.92	0.115559
72	PTPN6	18	38.9425	0.11635
73	PTGS1	18	1456.31	0.11217
74	ITGB3	18	820.815	0.117557
75	HDAC3	18	361.705	0.116483
76	TOP2A	17	132.706	0.111151
77	CDC25A	17	23.6142	0.110469
78	HDAC6	17	603.524	0.117376
79	MCL1	17	369.044	0.117466
80	SERPINE1	17	319.861	0.116394
81	PDGFRA	16	70.5016	0.116085
82	RXRA	16	602.911	0.114736
83	ESR2	16	133.021	0.118147
84	PLK1	16	96.7097	0.112999
85	CDC25C	16	151.255	0.114307
86	MPO	16	1892.42	0.115603
87	IKBKB	16	98.9691	0.118238
88	XIAP	16	96.5792	0.116394
89	PGF	15	184.55	0.115646
90	CCNE1	15	63.3919	0.114779
91	MAPK9	15	56.9639	0.116483
92	CDK6	15	110.487	0.114951
93	AURKA	15	169.95	0.11465
94	PLG	15	381.204	0.113924
95	MME	15	455.895	0.115559
96	CYP2C9	15	634.489	0.113375
97	ITGA4	14	90.4472	0.115298
98	CSF1R	14	42.3874	0.115646
99	CCNA1	14	11.344	0.108819
100	CYP1A2	14	561.496	0.11103
101	CASP1	13	38.3104	0.115515
102	BRD4	13	289.425	0.116527
103	ALOX5	13	231.444	0.111597
104	PLA2G4A	13	523.496	0.114051
105	FKBP5	13	582.979	0.116527
106	WEE1	13	52.5728	0.114521
107	AKR1C3	13	1952.3	0.11031
108	ACE	13	460.728	0.115124
109	MMP1	12	79.9834	0.116794
110	ITGAL	12	52.1691	0.115167
111	ALOX15	12	193.152	0.1125
112	CYP19A1	12	1655.01	0.116928
113	FGFR1	12	1823.68	0.114822
114	CYP2C19	12	358.26	0.113249
115	MMP3	11	123.472	0.115953
116	ITGAV	11	21.3104	0.113208
117	HDAC4	11	93.113	0.114393
118	NFE2L2	11	1962.95	0.117376
119	PDPK1	11	8.42026	0.115167
120	PTGES	11	603.753	0.111965
121	NTRK1	11	256.311	0.115734
122	DPP4	11	485.419	0.113712
123	ANPEP	11	170.493	0.113544
124	XDH	11	2189.83	0.114693
125	NR1I2	11	665.99	0.112006
126	PTPN1	10	11.7902	0.115124
127	PTK2B	10	9.77574	0.114478
128	INSR	10	2.13971	0.114264
129	FLT4	10	22.0206	0.113166
130	TLR9	10	160.682	0.115472
131	ALOX12	10	10.6772	0.111475
132	F2	10	660.823	0.113333
133	NR4A1	10	61.3025	0.115559
134	PRKDC	10	157.15	0.116928
135	NTRK2	10	1166.9	0.115081
136	NR3C2	10	217.669	0.114393
137	CYP2D6	10	718.034	0.113882
138	DUSP1	9	6.03889	0.112915
139	COL18A1	9	42.4667	0.111597
140	CASP7	9	21.9024	0.113459
141	CCND2	9	8.44402	0.112915
142	SNCA	9	51.9959	0.116085
143	CTSB	9	74.186	0.113249
144	CD38	9	123.127	0.113249
145	PLA2G2A	9	43.2204	0.112915
146	PLA2G10	9	43.2204	0.112915
147	PLA2G1B	9	44.0017	0.112624
148	ALK	9	3.09992	0.115298
149	F3	9	27.7791	0.114478
150	LGALS3	9	224.661	0.116394
151	CCND3	9	15.6716	0.113755
152	DNMT1	9	25.7511	0.115124
153	SIRT2	9	147.708	0.114307
154	CYP17A1	9	222.566	0.111557
155	RXRB	8	41.2153	0.11095
156	NR1H3	8	39.0552	0.11091
157	PPARD	8	68.763	0.113459
158	RET	8	168.994	0.115081
159	FASN	8	195.82	0.112541
160	CSNK2A1	8	69.8959	0.114607
161	CXCR3	8	57.6869	0.113208
162	HNF4A	8	452.738	0.115997
163	CDC7	8	0.414787	0.107482
164	CCNT1	8	76.8539	0.11217
165	NOS2	8	178.093	0.117286
166	CYP1B1	8	144.982	0.110509
167	REN	8	132.518	0.114009
168	NR1H4	7	384.778	0.111394
169	HSD11B1	7	126.549	0.111273
170	ELANE	7	177.116	0.112252
171	TPMT	7	646.964	0.106806
172	EZR	7	109.81	0.115341
173	CCR1	7	51.0083	0.114179
174	PLK4	7	63.9397	0.109208
175	ROCK1	7	26.7809	0.114607
176	AXL	7	0.533333	0.115038
177	IDO1	7	396.763	0.114478
178	CBR1	7	505.573	0.106956
179	CD81	7	54.3754	0.114994
180	ABCG2	7	1077.4	0.114478
181	PTGER4	6	169.556	0.114179
182	MMP7	6	4.27622	0.110231
183	HDAC7	6	7.08582	0.114908
184	SCD	6	24.3996	0.110231
185	COMT	6	811.166	0.106324
186	CASP2	6	0	0.11172
187	TYMS	6	0	0.107293
188	FUT4	6	598	0.108974
189	DNTT	6	44.1437	0.114222
190	TERT	6	5.60064	0.114137
191	SLC9A1	6	1202.17	0.113333
192	AKR1C1	6	137.715	0.106361
193	ADORA2A	6	272.942	0.108549
194	HMGCR	6	660.163	0.111842
195	ABCB1	6	188.35	0.114607
196	PTGIS	5	474.52	0.11087
197	TEK	5	2.13092	0.111071
198	HDAC9	5	1.12051	0.108897
199	HDAC5	5	0	0.108357
200	NR1H2	5	3.63521	0.105299
201	MMP12	5	16.2091	0.111597
202	MMP14	5	24.5798	0.113839
203	PTPN2	5	0.262344	0.114222
204	DUSP16	5	1.19633	0.110709
205	HSD11B2	5	29.4242	0.109795
206	MMP13	5	20.2013	0.112294
207	CES1	5	106.305	0.107068
208	CXCR1	5	326.138	0.109914
209	TOP1	5	1.40214	0.108703
210	FOLH1	5	33.512	0.114994
211	MAPKAPK2	5	40.3102	0.113882
212	AKR1B10	5	351.845	0.100196
213	AKR1B1	5	351.845	0.100196
214	AHR	5	254.711	0.114222
215	HPRT1	5	235.277	0.104651
216	G6PD	5	977.766	0.106324
217	ADAM17	5	27.1994	0.11304
218	PTGER1	4	0	0.110829
219	PTGER3	4	598	0.11087
220	RORC	4	33.5284	0.113166
221	TNKS	4	603.091	0.109013
222	LRRK2	4	0.69898	0.111638
223	GSR	4	508.555	0.108549
224	RPS6KA2	4	0	0.111924
225	FABP5	4	613.048	0.110191
226	PRMT1	4	1.5965	0.11435
227	EDNRB	4	150.989	0.107937
228	CYP26B1	4	0	0.106732
229	CRHR1	4	72.0369	0.109993
230	OPRM1	4	539.636	0.110429
231	NAT1	4	51.186	0.107557
232	GUSB	4	115.838	0.105372
233	SHH	4	598.232	0.113544
234	CSNK2A2	4	7.78329	0.113124
235	ERN1	4	0.863781	0.114822
236	DAPK1	4	0	0.112749
237	ARG1	4	599.73	0.111965
238	DYRK1A	4	17.985	0.110231
239	EPHB2	4	598	0.112294
240	APEX1	4	639.068	0.112459
241	SLC6A4	4	734.89	0.108665
242	BCHE	4	30.909	0.112335
243	MAP3K8	4	0	0.113124
244	CNR1	4	594.484	0.104651
245	ADAM10	4	13.3462	0.111313
246	ADA	4	142.022	0.106139
247	ACHE	4	97.7269	0.111354
248	CFTR	4	64.8778	0.11217
249	PTGER2	3	0	0.110669
250	HDAC11	3	2.21035	0.108127
251	SLC10A2	3	77.8372	0.108089
252	GPBAR1	3	16.564	0.103659
253	RORA	3	2.37309	0.109481
254	LDHA	3	1245.14	0.10394
255	DGAT1	3	0	0.107898
256	FAAH	3	144.078	0.100361
257	CES2	3	28.8628	0.103309
258	CTSL	3	0	0.110669
259	ALOX5AP	3	5.87386	0.103729
260	FABP1	3	598	0.111192
261	PTGFR	3	218.521	0.110749
262	ALDH2	3	96.4437	0.0994798
263	TBXAS1	2	0	0.101124
264	PTGIR	2	0	0.101124
265	LGALS9	2	0	0.106213
266	HSPA1A	2	0	0.111435
267	IMPDH2	2	0	0.0973902
268	PGD	2	0	0.0983607
269	PFKFB3	2	598	0.0944153
270	MMP8	2	0	0.104011
271	PTPN22	2	0	0.112252
272	EDNRA	2	0	0.102788
273	CYP27B1	2	13.2231	0.112957
274	GRK6	2	4.68548	0.100493
275	LPAR1	2	5.03581	0.10913
276	CNR2	2	0	0.0957447
277	CA2	2	598	0.102102
278	POLB	2	0	0.107671
279	LTB4R	2	13.8268	0.109835
280	AKR1C2	2	0	0.0997067
281	QDPR	2	0	0.0912888
282	SLC22A12	2	26.741	0.105699
283	SMO	1	0	0.102204
284	PTGDR2	1	0	0.100033
285	MTNR1B	1	0	0.00326797
286	MTNR1A	1	0	0.00326797
287	MT-ND4	1	0	0.10109
288	LNPEP	1	0	0.098519
289	KCNN4	1	0	0.00326797
290	KCNA3	1	0	0.00326797
291	FUT7	1	0	0.0984873
292	FBP1	1	0	0.0864407
293	FABP2	1	0	0.100295
294	EPHB4	1	0	0.10119
295	DYRK2	1	0	0.106844
296	CYP51A1	1	0	0.100824
297	PNMT	1	0	0.0963173
298	EGLN3	1	0	0.00326797
299	CA9	1	0	0.00326797
300	CA1	1	0	0.0928398
301	ODC1	1	0	0.100923
302	CHRNA7	1	0	0.10718
303	MPG	1	0	0.101325
304	MB	1	0	0.109599
305	ADAM9	1	0	0.10718
306	ACP1	1	0	0.0963173
307	ABCC1	1	0	0.102961
	Median	9
