# Supplementary material for: Therapeutic Potential of Beaucarnea recurvata Leaf Extract Against Ulcerative Colitis: Integrating Phytochemical Profiling, Network Pharmacology, and Experimental Validation
Source: Int J Mol Sci. 2025 Dec 15;26(24):12053. doi: 10.3390/ijms262412053 (PMC12733345; doi:10.3390/ijms262412053)
Supplement: Supplementary file 1 [file ijms-26-12053-s001.zip › Table S6.xlsx]

## Sheet: Sheet1
Protein targets identified from initial screening and their network properties
	Betweenness	Closeness	Degree	name
	6789.47	0.125874	80	EGFR
	5361.89	0.124745	74	SRC
	6624.91	0.125978	73	AKT1
	5186.43	0.125153	73	STAT3
	5742.36	0.123786	68	HSP90AA1
	5919.77	0.124441	58	TNF
	3600.47	0.123537	57	BCL2
	2070.7	0.124037	52	JUN
	2517.71	0.123337	50	CASP3
	4980.53	0.123586	50	ESR1
	2494	0.12201	45	ERBB2
	914.776	0.122156	45	STAT1
	9413.51	0.123387	44	PTGS2
	1501.72	0.123139	44	NFKB1
	1558.27	0.121525	43	CCND1
	2199.26	0.122156	42	MAPK3
	618.942	0.120425	42	PIK3CA
	2222.77	0.122892	41	TLR4
	2047.81	0.122253	41	MAPK1
	665.242	0.119953	41	PIK3R1
	1845.11	0.122547	39	MMP9
	4192.26	0.121815	38	CXCL8
	892.948	0.121961	37	RELA
	1361.37	0.119578	36	HDAC1
	2178.03	0.12	34	PARP1
	465.955	0.118559	34	PTPN11
	713.187	0.119159	34	ITGB1
	974.423	0.121525	33	FOS
	1046.1	0.119345	33	GSK3B
	1091.56	0.119298	33	MDM2
	5291.24	0.122744	32	ALB
	495.858	0.119159	32	FYN
	214.774	0.117919	31	PIK3CB
	502.142	0.119485	31	BCL2L1
	916.723	0.117828	31	CDK1
	214.774	0.117919	31	PIK3CD
	346.236	0.119112	31	PTK2
	733.587	0.120425	30	MAPK14
	259.389	0.119625	29	MTOR
	316.541	0.119112	29	LYN
	896.558	0.12052	29	ICAM1
	2401.54	0.120949	29	PPARG
	435.451	0.117062	29	CDK2
	587.284	0.117828	28	CDK4
	306.231	0.120141	28	MAPK8
	1144.96	0.117919	28	PTPRC
	1428.55	0.116306	28	NCOR2
	2412.46	0.119718	27	APP
	342.687	0.118147	26	KDR
	1407.62	0.118605	26	KIT
	1487.31	0.119906	25	NR3C1
	300.059	0.119906	25	CASP8
	539.673	0.116794	25	CCNB1
	534.92	0.117647	24	ITGB2
	343.65	0.119438	24	PGR
	171.811	0.118238	24	IGF1R
	373.086	0.118881	23	IL2
	742.477	0.119485	23	AR
	278.814	0.116749	22	HDAC2
	280.81	0.115254	22	CCNA2
	117.571	0.117152	22	SYK
	539.947	0.120047	22	MMP2
	278.308	0.114994	21	CHEK1
	866.76	0.118605	21	MAPT
	2054.97	0.114307	20	CYP3A4
	42.7903	0.116041	20	PDGFRB
	65.5426	0.117512	19	MET
	129.072	0.117421	19	LCK
	2237.92	0.115559	19	CYP1A1
	3213.31	0.120189	19	PPARA
	24.9165	0.116794	19	PIK3CG
	820.815	0.117557	18	ITGB3
	38.9425	0.11635	18	PTPN6
	361.705	0.116483	18	HDAC3
	1456.31	0.11217	18	PTGS1
Median	896.558	0.119485	30
