# Supplementary material for: Therapeutic Potential of Beaucarnea recurvata Leaf Extract Against Ulcerative Colitis: Integrating Phytochemical Profiling, Network Pharmacology, and Experimental Validation
Source: Int J Mol Sci. 2025 Dec 15;26(24):12053. doi: 10.3390/ijms262412053 (PMC12733345; doi:10.3390/ijms262412053)
Supplement: Supplementary file 1 [file ijms-26-12053-s001.zip › Table S9.xlsx]

## Sheet: Bp_BRLE
Comprehensive GO enrichment analysis of biological pathway functions
Category	Term	Count	%	PValue	Genes	List Total	Pop Hits	Pop Total	Fold Enrichment	Bonferroni	Benjamini (adjusted p-value)	FDR	Negative log10 adjusted p-value
GOTERM_BP_DIRECT	GO:0045429~positive regulation of nitric oxide biosynthetic process	7	29.1667	1.38696e-11	HSP90AA1, STAT1, AKT1, PTGS2, ESR1, TNF, TLR4	24	47	19478	120.874	1.42024e-08	1.42024e-08	1.28293e-08	7.84764
GOTERM_BP_DIRECT	GO:0048661~positive regulation of smooth muscle cell proliferation	7	29.1667	3.31859e-11	STAT1, HDAC1, AKT1, PTGS2, TNF, TLR4, EGFR	24	54	19478	105.205	3.39824e-08	1.69912e-08	1.53485e-08	7.76978
GOTERM_BP_DIRECT	GO:0009410~response to xenobiotic stimulus	9	37.5	3.19946e-10	HSP90AA1, CCND1, STAT1, SRC, CASP3, BCL2, FOS, PTGS2, TNF	24	255	19478	28.6441	3.27624e-07	1.09208e-07	9.865e-08	6.96174
GOTERM_BP_DIRECT	GO:0045944~positive regulation of transcription by RNA polymerase II	13	54.1667	2.12899e-09	JUN, PARP1, STAT1, HDAC1, STAT3, FOS, ESR1, TNF, EGFR, NFKB1, AKT1, TLR4, MAPK3	24	1205	19478	8.75567	2.18009e-06	5.45022e-07	4.92329e-07	6.26359
GOTERM_BP_DIRECT	GO:2001243~negative regulation of intrinsic apoptotic signaling pathway	5	20.8333	1.54505e-08	HDAC1, SRC, BCL2, AKT1, MMP9	24	24	19478	169.08	1.58212e-05	3.16427e-06	2.85835e-06	5.49973
GOTERM_BP_DIRECT	GO:0010629~negative regulation of gene expression	8	33.3333	4.76284e-08	CXCL8, HDAC1, SRC, STAT3, AKT1, ESR1, TNF, NFKB1	24	310	19478	20.9441	4.87703e-05	8.12859e-06	7.34272e-06	5.08998
GOTERM_BP_DIRECT	GO:0071222~cellular response to lipopolysaccharide	7	29.1667	7.44863e-08	CXCL8, SRC, PTGS2, TNF, TLR4, MMP9, NFKB1	24	192	19478	29.589	7.6271e-05	1.00092e-05	9.04153e-06	4.9996
GOTERM_BP_DIRECT	GO:0043066~negative regulation of apoptotic process	9	37.5	7.8197e-08	HDAC1, SRC, ERBB2, BCL2, AKT1, TNF, MMP9, EGFR, NFKB1	24	515	19478	14.183	8.00705e-05	1.00092e-05	9.04153e-06	4.9996
GOTERM_BP_DIRECT	GO:0007173~epidermal growth factor receptor signaling pathway	6	25	1.16959e-07	SRC, ERBB2, MAPK1, AKT1, EGFR, MAPK3	24	103	19478	47.2767	0.000119759	1.33074e-05	1.20208e-05	4.87591
GOTERM_BP_DIRECT	GO:0071356~cellular response to tumor necrosis factor	6	25	1.48354e-07	CXCL8, MAPK1, AKT1, FOS, NFKB1, MAPK3	24	108	19478	45.088	0.000151903	1.51915e-05	1.37228e-05	4.8184
GOTERM_BP_DIRECT	GO:0001934~positive regulation of protein phosphorylation	6	25	3.20548e-07	CCND1, ERBB2, AKT1, TNF, MMP9, EGFR	24	126	19478	38.6468	0.000328187	2.98401e-05	2.69552e-05	4.5252
GOTERM_BP_DIRECT	GO:0000122~negative regulation of transcription by RNA polymerase II	10	41.6667	7.0985e-07	JUN, CCND1, PARP1, STAT1, HDAC1, SRC, STAT3, ESR1, TNF, NFKB1	24	958	19478	8.47164	0.000726623	5.80668e-05	5.24529e-05	4.23607
GOTERM_BP_DIRECT	GO:1902895~positive regulation of miRNA transcription	5	20.8333	7.37176e-07	JUN, STAT3, FOS, TNF, EGFR	24	61	19478	66.5232	0.000754584	5.80668e-05	5.24529e-05	4.23607
GOTERM_BP_DIRECT	GO:0007165~signal transduction	11	45.8333	9.18771e-07	CXCL8, STAT1, SRC, ERBB2, STAT3, MAPK1, AKT1, ESR1, TLR4, EGFR, NFKB1	24	1308	19478	6.82524	0.00094038	6.72016e-05	6.07045e-05	4.17262
GOTERM_BP_DIRECT	GO:0030182~neuron differentiation	6	25	1.58628e-06	CCND1, HDAC1, CASP3, ERBB2, FOS, EGFR	24	174	19478	27.9856	0.00162304	0.000102973	9.30178e-05	3.98728
GOTERM_BP_DIRECT	GO:0043491~phosphatidylinositol 3-kinase/protein kinase B signal transduction	5	20.8333	1.60896e-06	ERBB2, STAT3, AKT1, TNF, EGFR	24	74	19478	54.8367	0.00164622	0.000102973	9.30178e-05	3.98728
GOTERM_BP_DIRECT	GO:0071260~cellular response to mechanical stimulus	5	20.8333	2.20123e-06	PTGS2, TLR4, EGFR, NFKB1, MAPK3	24	80	19478	50.724	0.00225152	0.0001247	0.000112644	3.90413
GOTERM_BP_DIRECT	GO:0048009~insulin-like growth factor receptor signaling pathway	5	20.8333	2.31377e-06	ERBB2, MAPK1, AKT1, EGFR, MAPK3	24	81	19478	50.0977	0.0023665	0.0001247	0.000112644	3.90413
GOTERM_BP_DIRECT	GO:0007254~JNK cascade	5	20.8333	2.31377e-06	MAPK1, TNF, TLR4, NFKB1, MAPK3	24	81	19478	50.0977	0.0023665	0.0001247	0.000112644	3.90413
GOTERM_BP_DIRECT	GO:0070141~response to UV-A	3	12.5	3.99846e-06	CCND1, AKT1, EGFR	24	3	19478	811.583	0.00408606	0.000204721	0.000184929	3.68884
GOTERM_BP_DIRECT	GO:0007179~transforming growth factor beta receptor signaling pathway	5	20.8333	5.8137e-06	JUN, PARP1, SRC, STAT3, FOS	24	102	19478	39.7835	0.00593556	0.000283487	0.00025608	3.54747
GOTERM_BP_DIRECT	GO:0006954~inflammatory response	7	29.1667	8.42491e-06	CXCL8, STAT3, AKT1, FOS, TNF, TLR4, NFKB1	24	432	19478	13.1507	0.00859004	0.000392141	0.000354229	3.40656
GOTERM_BP_DIRECT	GO:0031663~lipopolysaccharide-mediated signaling pathway	4	16.6667	1.00106e-05	MAPK1, AKT1, TLR4, MAPK3	24	36	19478	90.1759	0.0101986	0.000442361	0.000399594	3.35422
GOTERM_BP_DIRECT	GO:0008286~insulin receptor signaling pathway	5	20.8333	1.03678e-05	ERBB2, MAPK1, AKT1, EGFR, MAPK3	24	118	19478	34.3891	0.0105606	0.000442361	0.000399594	3.35422
GOTERM_BP_DIRECT	GO:0045893~positive regulation of DNA-templated transcription	8	33.3333	1.26666e-05	JUN, STAT1, HDAC1, STAT3, FOS, ESR1, TNF, NFKB1	24	714	19478	9.09337	0.0128869	0.000518824	0.000468664	3.28498
GOTERM_BP_DIRECT	GO:0010628~positive regulation of gene expression	7	29.1667	1.70417e-05	CXCL8, HDAC1, ERBB2, STAT3, AKT1, TNF, TLR4	24	489	19478	11.6178	0.0172995	0.000671181	0.000606292	3.17316
GOTERM_BP_DIRECT	GO:0038127~ERBB signaling pathway	3	12.5	1.99492e-05	ERBB2, MAPK1, EGFR	24	6	19478	405.792	0.020221	0.000756593	0.000683446	3.12114
GOTERM_BP_DIRECT	GO:0071364~cellular response to epidermal growth factor stimulus	4	16.6667	2.11198e-05	ERBB2, AKT1, FOS, EGFR	24	46	19478	70.5725	0.0213947	0.000772381	0.000697707	3.11217
GOTERM_BP_DIRECT	GO:0051384~response to glucocorticoid	4	16.6667	2.71854e-05	CASP3, BCL2, PTGS2, TNF	24	50	19478	64.9267	0.0274543	0.000921893	0.000832764	3.03532
GOTERM_BP_DIRECT	GO:0006974~DNA damage response	6	25	2.75319e-05	CCND1, PARP1, CASP3, BCL2, MAPK1, MAPK3	24	313	19478	15.5575	0.0277993	0.000921893	0.000832764	3.03532
GOTERM_BP_DIRECT	GO:0051902~negative regulation of mitochondrial depolarization	3	12.5	2.79089e-05	SRC, ALB, BCL2	24	7	19478	347.821	0.0281746	0.000921893	0.000832764	3.03532
GOTERM_BP_DIRECT	GO:0042127~regulation of cell population proliferation	5	20.8333	3.19227e-05	JUN, STAT1, ERBB2, STAT3, EGFR	24	157	19478	25.8466	0.0321608	0.00100591	0.000908662	2.99744
GOTERM_BP_DIRECT	GO:1904707~positive regulation of vascular associated smooth muscle cell proliferation	4	16.6667	3.24171e-05	JUN, SRC, TNF, MMP9	24	53	19478	61.2516	0.0326507	0.00100591	0.000908662	2.99744
GOTERM_BP_DIRECT	GO:0043065~positive regulation of apoptotic process	6	25	3.44406e-05	JUN, SRC, BCL2, PTGS2, TNF, MMP9	24	328	19478	14.846	0.0346531	0.00103727	0.000936986	2.98411
GOTERM_BP_DIRECT	GO:2000641~regulation of early endosome to late endosome transport	3	12.5	3.71851e-05	SRC, MAPK1, MAPK3	24	8	19478	304.344	0.0373624	0.00108793	0.000982748	2.9634
GOTERM_BP_DIRECT	GO:0038133~ERBB2-ERBB3 signaling pathway	3	12.5	4.7775e-05	ERBB2, MAPK1, MAPK3	24	9	19478	270.528	0.0477453	0.00135893	0.00122755	2.8668
GOTERM_BP_DIRECT	GO:0007611~learning or memory	4	16.6667	6.55806e-05	SRC, CASP3, MAPK1, EGFR	24	67	19478	48.4527	0.0649514	0.00181499	0.00163951	2.74113
GOTERM_BP_DIRECT	GO:0006915~apoptotic process	7	29.1667	8.81697e-05	PARP1, CASP3, BCL2, MAPK1, MMP9, NFKB1, MAPK3	24	656	19478	8.66019	0.0863336	0.00237594	0.00214624	2.62416
GOTERM_BP_DIRECT	GO:0070374~positive regulation of ERK1 and ERK2 cascade	5	20.8333	9.36397e-05	SRC, TNF, TLR4, EGFR, MAPK3	24	207	19478	19.6035	0.0914374	0.00245864	0.00222094	2.6093
GOTERM_BP_DIRECT	GO:0045737~positive regulation of cyclin-dependent protein serine/threonine kinase activity	3	12.5	0.000103215	CCND1, AKT1, EGFR	24	13	19478	187.288	0.100304	0.00264231	0.00238686	2.57802
GOTERM_BP_DIRECT	GO:0043124~negative regulation of canonical NF-kappaB signal transduction	4	16.6667	0.000107261	STAT1, HDAC1, STAT3, ESR1	24	79	19478	41.0928	0.104024	0.00267892	0.00241992	2.57204
GOTERM_BP_DIRECT	GO:0048013~ephrin receptor signaling pathway	4	16.6667	0.000133352	SRC, ERBB2, MMP9, EGFR	24	85	19478	38.1922	0.127648	0.00322896	0.00291678	2.49094
GOTERM_BP_DIRECT	GO:0032355~response to estradiol	4	16.6667	0.000138066	CASP3, STAT3, PTGS2, ESR1	24	86	19478	37.7481	0.131849	0.00322896	0.00291678	2.49094
GOTERM_BP_DIRECT	GO:0014044~Schwann cell development	3	12.5	0.000138744	ERBB2, MAPK1, MAPK3	24	15	19478	162.317	0.132452	0.00322896	0.00291678	2.49094
GOTERM_BP_DIRECT	GO:0030307~positive regulation of cell growth	4	16.6667	0.000152855	ERBB2, BCL2, AKT1, EGFR	24	89	19478	36.4757	0.144899	0.0034783	0.00314202	2.45863
GOTERM_BP_DIRECT	GO:0032869~cellular response to insulin stimulus	4	16.6667	0.000179727	PARP1, STAT1, SRC, AKT1	24	94	19478	34.5355	0.168112	0.00400089	0.00361408	2.39784
GOTERM_BP_DIRECT	GO:0035556~intracellular signal transduction	6	25	0.000188064	CXCL8, SRC, ERBB2, MAPK1, AKT1, MAPK3	24	470	19478	10.3606	0.175185	0.0040974	0.00370127	2.38749
GOTERM_BP_DIRECT	GO:0014911~positive regulation of smooth muscle cell migration	3	12.5	0.000276295	SRC, BCL2, TLR4	24	21	19478	115.94	0.246454	0.00589429	0.00532443	2.22957
GOTERM_BP_DIRECT	GO:0016310~phosphorylation	3	12.5	0.000362348	STAT3, AKT1, MAPK3	24	24	19478	101.448	0.310033	0.0074209	0.00670345	2.12954
GOTERM_BP_DIRECT	GO:0051403~stress-activated MAPK cascade	3	12.5	0.000362348	MAPK1, TLR4, MAPK3	24	24	19478	101.448	0.310033	0.0074209	0.00670345	2.12954
GOTERM_BP_DIRECT	GO:0036120~cellular response to platelet-derived growth factor stimulus	3	12.5	0.000393574	HDAC1, SRC, TLR4	24	25	19478	97.39	0.331754	0.00790235	0.00713835	2.10224
GOTERM_BP_DIRECT	GO:0071456~cellular response to hypoxia	4	16.6667	0.000591385	SRC, BCL2, FOS, PTGS2	24	141	19478	23.0236	0.454339	0.0115184	0.0104048	1.93861
GOTERM_BP_DIRECT	GO:0097421~liver regeneration	3	12.5	0.000607417	CCND1, TNF, EGFR	24	31	19478	78.5403	0.463229	0.0115184	0.0104048	1.93861
GOTERM_BP_DIRECT	GO:1900017~positive regulation of cytokine production involved in inflammatory response	3	12.5	0.000607417	STAT3, TNF, TLR4	24	31	19478	78.5403	0.463229	0.0115184	0.0104048	1.93861
GOTERM_BP_DIRECT	GO:0033554~cellular response to stress	3	12.5	0.000647446	MAPK1, AKT1, MAPK3	24	32	19478	76.0859	0.4848	0.0120543	0.0108889	1.91886
GOTERM_BP_DIRECT	GO:2001240~negative regulation of extrinsic apoptotic signaling pathway in absence of ligand	3	12.5	0.000866239	BCL2, AKT1, TNF	24	37	19478	65.8041	0.58828	0.0158398	0.0143084	1.80025
GOTERM_BP_DIRECT	GO:0042542~response to hydrogen peroxide	3	12.5	0.000913707	STAT1, CASP3, BCL2	24	38	19478	64.0724	0.607831	0.0164147	0.0148277	1.78477
GOTERM_BP_DIRECT	GO:1900182~positive regulation of protein localization to nucleus	3	12.5	0.00101233	PARP1, SRC, AKT1	24	40	19478	60.8687	0.645537	0.0178729	0.0161449	1.74781
GOTERM_BP_DIRECT	GO:0035094~response to nicotine	3	12.5	0.00111586	CASP3, BCL2, MAPK1	24	42	19478	57.9702	0.681226	0.0193667	0.0174943	1.71294
GOTERM_BP_DIRECT	GO:0018108~peptidyl-tyrosine phosphorylation	3	12.5	0.00128028	SRC, ERBB2, EGFR	24	45	19478	54.1056	0.730678	0.0211453	0.019101	1.67479
GOTERM_BP_DIRECT	GO:0043406~positive regulation of MAP kinase activity	3	12.5	0.00128028	ERBB2, TNF, TLR4	24	45	19478	54.1056	0.730678	0.0211453	0.019101	1.67479
GOTERM_BP_DIRECT	GO:0033138~positive regulation of peptidyl-serine phosphorylation	3	12.5	0.00128028	AKT1, TNF, EGFR	24	45	19478	54.1056	0.730678	0.0211453	0.019101	1.67479
GOTERM_BP_DIRECT	GO:1904646~cellular response to amyloid-beta	3	12.5	0.00139596	PARP1, TNF, TLR4	24	47	19478	51.8032	0.760801	0.0223353	0.020176	1.65101
GOTERM_BP_DIRECT	GO:0034097~response to cytokine	3	12.5	0.00139596	STAT1, BCL2, NFKB1	24	47	19478	51.8032	0.760801	0.0223353	0.020176	1.65101
GOTERM_BP_DIRECT	GO:0048538~thymus development	3	12.5	0.00151646	BCL2, MAPK1, MAPK3	24	49	19478	49.6888	0.788606	0.0238901	0.0215804	1.62178
GOTERM_BP_DIRECT	GO:0042311~vasodilation	3	12.5	0.00164176	SRC, TNF, EGFR	24	51	19478	47.7402	0.8141	0.0254722	0.0230096	1.59393
GOTERM_BP_DIRECT	GO:0070371~ERK1 and ERK2 cascade	3	12.5	0.00177185	MAPK1, TLR4, MAPK3	24	53	19478	45.9387	0.837322	0.026682	0.0241024	1.57378
GOTERM_BP_DIRECT	GO:1900087~positive regulation of G1/S transition of mitotic cell cycle	3	12.5	0.00177185	CCND1, AKT1, EGFR	24	53	19478	45.9387	0.837322	0.026682	0.0241024	1.57378
GOTERM_BP_DIRECT	GO:1903078~positive regulation of protein localization to plasma membrane	3	12.5	0.00211784	AKT1, TNF, EGFR	24	58	19478	41.9784	0.885933	0.030981	0.0279857	1.5089
GOTERM_BP_DIRECT	GO:0007259~cell surface receptor signaling pathway via JAK-STAT	3	12.5	0.00211784	STAT1, STAT3, TNF	24	58	19478	41.9784	0.885933	0.030981	0.0279857	1.5089
GOTERM_BP_DIRECT	GO:0050853~B cell receptor signaling pathway	3	12.5	0.00219058	BCL2, MAPK1, NFKB1	24	59	19478	41.2669	0.894137	0.0315937	0.0285392	1.5004
GOTERM_BP_DIRECT	GO:0010507~negative regulation of autophagy	3	12.5	0.00226449	STAT3, BCL2, AKT1	24	60	19478	40.5792	0.901871	0.0322061	0.0290924	1.49206
GOTERM_BP_DIRECT	GO:1990646~cellular response to prolactin	2	8.33333	0.0023603	SRC, FOS	24	2	19478	811.583	0.911061	0.0331089	0.029908	1.48005
GOTERM_BP_DIRECT	GO:0043123~positive regulation of canonical NF-kappaB signal transduction	4	16.6667	0.00247714	PARP1, STAT3, TNF, TLR4	24	232	19478	13.9928	0.921113	0.0342783	0.0309643	1.46498
GOTERM_BP_DIRECT	GO:0042552~myelination	3	12.5	0.00257183	ERBB2, MAPK1, MAPK3	24	64	19478	38.043	0.928421	0.0351141	0.0317193	1.45452
GOTERM_BP_DIRECT	GO:0032757~positive regulation of interleukin-8 production	3	12.5	0.00265158	STAT3, TNF, TLR4	24	65	19478	37.4577	0.934048	0.0357265	0.0322725	1.44701
GOTERM_BP_DIRECT	GO:0032731~positive regulation of interleukin-1 beta production	3	12.5	0.00273248	STAT3, TNF, TLR4	24	66	19478	36.8902	0.939305	0.0363384	0.0328253	1.43963
GOTERM_BP_DIRECT	GO:0006357~regulation of transcription by RNA polymerase II	8	33.3333	0.0027722	JUN, STAT1, HDAC1, STAT3, MAPK1, FOS, ESR1, NFKB1	24	1711	19478	3.79466	0.94173	0.036394	0.0328755	1.43897
GOTERM_BP_DIRECT	GO:0006366~transcription by RNA polymerase II	4	16.6667	0.00282417	PARP1, FOS, ESR1, NFKB1	24	243	19478	13.3594	0.944759	0.036607	0.0330678	1.43644
GOTERM_BP_DIRECT	GO:0061308~cardiac neural crest cell development involved in heart development	2	8.33333	0.00353846	MAPK1, MAPK3	24	3	19478	541.056	0.973479	0.0452923	0.0409134	1.34398
GOTERM_BP_DIRECT	GO:0071346~cellular response to type II interferon	3	12.5	0.00379272	STAT1, TNF, TLR4	24	78	19478	31.2147	0.979578	0.0479475	0.043312	1.31923
GOTERM_BP_DIRECT	GO:0006468~protein phosphorylation	4	16.6667	0.00429099	ERBB2, MAPK1, AKT1, MAPK3	24	282	19478	11.5118	0.987765	0.053585	0.0484044
GOTERM_BP_DIRECT	GO:0051091~positive regulation of DNA-binding transcription factor activity	3	12.5	0.00458982	AKT1, ESR1, TNF	24	86	19478	28.311	0.991002	0.0566262	0.0511516
GOTERM_BP_DIRECT	GO:0090170~regulation of Golgi inheritance	2	8.33333	0.00471528	MAPK1, MAPK3	24	4	19478	405.792	0.992092	0.0574815	0.0519242
GOTERM_BP_DIRECT	GO:0032880~regulation of protein localization	3	12.5	0.0054576	HSP90AA1, PARP1, BCL2	24	94	19478	25.9016	0.996316	0.065748	0.0593915
GOTERM_BP_DIRECT	GO:0051222~positive regulation of protein transport	2	8.33333	0.00589077	SRC, TNF	24	5	19478	324.633	0.997642	0.067777	0.0612243
GOTERM_BP_DIRECT	GO:0072584~caveolin-mediated endocytosis	2	8.33333	0.00589077	MAPK1, MAPK3	24	5	19478	324.633	0.997642	0.067777	0.0612243
GOTERM_BP_DIRECT	GO:0031622~positive regulation of fever generation	2	8.33333	0.00589077	PTGS2, TNF	24	5	19478	324.633	0.997642	0.067777	0.0612243
GOTERM_BP_DIRECT	GO:0070849~response to epidermal growth factor	2	8.33333	0.00589077	MAPK1, MAPK3	24	5	19478	324.633	0.997642	0.067777	0.0612243
GOTERM_BP_DIRECT	GO:0032755~positive regulation of interleukin-6 production	3	12.5	0.0063948	STAT3, TNF, TLR4	24	102	19478	23.8701	0.998597	0.0727586	0.0657243
GOTERM_BP_DIRECT	GO:0030641~regulation of cellular pH	2	8.33333	0.00706494	MAPK1, MAPK3	24	6	19478	270.528	0.999297	0.0745824	0.0673718
GOTERM_BP_DIRECT	GO:0014856~skeletal muscle cell proliferation	2	8.33333	0.00706494	SRC, FOS	24	6	19478	270.528	0.999297	0.0745824	0.0673718
GOTERM_BP_DIRECT	GO:0097398~cellular response to interleukin-17	2	8.33333	0.00706494	STAT3, NFKB1	24	6	19478	270.528	0.999297	0.0745824	0.0673718
GOTERM_BP_DIRECT	GO:0043401~steroid hormone receptor signaling pathway	2	8.33333	0.00706494	MAPK1, ESR1	24	6	19478	270.528	0.999297	0.0745824	0.0673718
GOTERM_BP_DIRECT	GO:0010646~regulation of cell communication	2	8.33333	0.00706494	ERBB2, EGFR	24	6	19478	270.528	0.999297	0.0745824	0.0673718
GOTERM_BP_DIRECT	GO:0009750~response to fructose	2	8.33333	0.00706494	PTGS2, TNF	24	6	19478	270.528	0.999297	0.0745824	0.0673718
GOTERM_BP_DIRECT	GO:0120041~positive regulation of macrophage proliferation	2	8.33333	0.00706494	MAPK1, MAPK3	24	6	19478	270.528	0.999297	0.0745824	0.0673718
GOTERM_BP_DIRECT	GO:0007166~cell surface receptor signaling pathway	4	16.6667	0.00762087	ERBB2, MAPK1, EGFR, MAPK3	24	347	19478	9.35543	0.999604	0.0796303	0.0719317
GOTERM_BP_DIRECT	GO:0044321~response to leptin	2	8.33333	0.00823778	CCND1, STAT3	24	7	19478	231.881	0.99979	0.0843548	0.0761994
GOTERM_BP_DIRECT	GO:0060440~trachea formation	2	8.33333	0.00823778	MAPK1, MAPK3	24	7	19478	231.881	0.99979	0.0843548	0.0761994
GOTERM_BP_DIRECT	GO:0090263~positive regulation of canonical Wnt signaling pathway	3	12.5	0.00875073	SRC, EGFR, NFKB1	24	120	19478	20.2896	0.999877	0.0887203	0.0801428
GOTERM_BP_DIRECT	GO:0000165~MAPK cascade	3	12.5	0.00903318	MAPK1, EGFR, MAPK3	24	122	19478	19.957	0.999908	0.090686	0.0819185
GOTERM_BP_DIRECT	GO:0038134~ERBB2-EGFR signaling pathway	2	8.33333	0.00940929	ERBB2, EGFR	24	8	19478	202.896	0.999938	0.0926453	0.0836884
GOTERM_BP_DIRECT	GO:0038113~interleukin-9-mediated signaling pathway	2	8.33333	0.00940929	STAT1, STAT3	24	8	19478	202.896	0.999938	0.0926453	0.0836884
GOTERM_BP_DIRECT	GO:0006979~response to oxidative stress	3	12.5	0.00990484	AKT1, PTGS2, EGFR	24	128	19478	19.0215	0.999963	0.0965958	0.0872569
GOTERM_BP_DIRECT	GO:0009651~response to salt stress	2	8.33333	0.0105795	HSP90AA1, TNF	24	9	19478	180.352	0.999981	0.0984853	0.0889638
GOTERM_BP_DIRECT	GO:0032872~regulation of stress-activated MAPK cascade	2	8.33333	0.0105795	MAPK1, MAPK3	24	9	19478	180.352	0.999981	0.0984853	0.0889638
GOTERM_BP_DIRECT	GO:0010907~positive regulation of glucose metabolic process	2	8.33333	0.0105795	SRC, AKT1	24	9	19478	180.352	0.999981	0.0984853	0.0889638
GOTERM_BP_DIRECT	GO:0042473~outer ear morphogenesis	2	8.33333	0.0105795	MAPK1, MAPK3	24	9	19478	180.352	0.999981	0.0984853	0.0889638
GOTERM_BP_DIRECT	GO:0071316~cellular response to nicotine	2	8.33333	0.0105795	TNF, NFKB1	24	9	19478	180.352	0.999981	0.0984853	0.0889638
GOTERM_BP_DIRECT	GO:0150077~regulation of neuroinflammatory response	2	8.33333	0.0117483	PTGS2, MMP9	24	10	19478	162.317	0.999994	0.106531	0.0962318
GOTERM_BP_DIRECT	GO:0071803~positive regulation of podosome assembly	2	8.33333	0.0117483	SRC, TNF	24	10	19478	162.317	0.999994	0.106531	0.0962318
GOTERM_BP_DIRECT	GO:0032496~response to lipopolysaccharide	3	12.5	0.0117559	CASP3, FOS, TLR4	24	140	19478	17.3911	0.999994	0.106531	0.0962318
GOTERM_BP_DIRECT	GO:0019221~cytokine-mediated signaling pathway	3	12.5	0.0120781	STAT1, STAT3, AKT1	24	142	19478	17.1461	0.999996	0.108491	0.0980024
GOTERM_BP_DIRECT	GO:0060020~Bergmann glial cell differentiation	2	8.33333	0.0129159	MAPK1, MAPK3	24	11	19478	147.561	0.999998	0.114016	0.102993
GOTERM_BP_DIRECT	GO:0033598~mammary gland epithelial cell proliferation	2	8.33333	0.0129159	CCND1, MAPK1	24	11	19478	147.561	0.999998	0.114016	0.102993
GOTERM_BP_DIRECT	GO:2000343~positive regulation of chemokine (C-X-C motif) ligand 2 production	2	8.33333	0.0140821	TNF, TLR4	24	12	19478	135.264	1	0.123249	0.111333
GOTERM_BP_DIRECT	GO:0008283~cell population proliferation	3	12.5	0.0142665	ERBB2, STAT3, AKT1	24	155	19478	15.7081	1	0.123804	0.111835
GOTERM_BP_DIRECT	GO:0031647~regulation of protein stability	3	12.5	0.014972	CASP3, BCL2, MAPK1	24	159	19478	15.3129	1	0.124904	0.112828
GOTERM_BP_DIRECT	GO:0043922~negative regulation by host of viral transcription	2	8.33333	0.015247	JUN, HDAC1	24	13	19478	124.859	1	0.124904	0.112828
GOTERM_BP_DIRECT	GO:0061029~eyelid development in camera-type eye	2	8.33333	0.015247	HDAC1, EGFR	24	13	19478	124.859	1	0.124904	0.112828
GOTERM_BP_DIRECT	GO:0051450~myoblast proliferation	2	8.33333	0.015247	SRC, FOS	24	13	19478	124.859	1	0.124904	0.112828
GOTERM_BP_DIRECT	GO:0050847~progesterone receptor signaling pathway	2	8.33333	0.015247	SRC, MAPK1	24	13	19478	124.859	1	0.124904	0.112828
GOTERM_BP_DIRECT	GO:0033148~positive regulation of intracellular estrogen receptor signaling pathway	2	8.33333	0.015247	PARP1, HDAC1	24	13	19478	124.859	1	0.124904	0.112828
GOTERM_BP_DIRECT	GO:0038083~peptidyl-tyrosine autophosphorylation	2	8.33333	0.015247	EGFR, MAPK3	24	13	19478	124.859	1	0.124904	0.112828
GOTERM_BP_DIRECT	GO:0071498~cellular response to fluid shear stress	2	8.33333	0.0164106	SRC, PTGS2	24	14	19478	115.94	1	0.128278	0.115877
GOTERM_BP_DIRECT	GO:0030278~regulation of ossification	2	8.33333	0.0164106	MAPK1, MAPK3	24	14	19478	115.94	1	0.128278	0.115877
GOTERM_BP_DIRECT	GO:0070102~interleukin-6-mediated signaling pathway	2	8.33333	0.0164106	SRC, STAT3	24	14	19478	115.94	1	0.128278	0.115877
GOTERM_BP_DIRECT	GO:0140052~cellular response to oxidised low-density lipoprotein particle stimulus	2	8.33333	0.0164106	AKT1, TLR4	24	14	19478	115.94	1	0.128278	0.115877
GOTERM_BP_DIRECT	GO:0023051~regulation of signaling	2	8.33333	0.0164106	ERBB2, EGFR	24	14	19478	115.94	1	0.128278	0.115877
GOTERM_BP_DIRECT	GO:0051000~positive regulation of nitric-oxide synthase activity	2	8.33333	0.0164106	AKT1, ESR1	24	14	19478	115.94	1	0.128278	0.115877
GOTERM_BP_DIRECT	GO:0048011~neurotrophin TRK receptor signaling pathway	2	8.33333	0.0175729	SRC, CASP3	24	15	19478	108.211	1	0.134288	0.121305
GOTERM_BP_DIRECT	GO:0048546~digestive tract morphogenesis	2	8.33333	0.0175729	BCL2, EGFR	24	15	19478	108.211	1	0.134288	0.121305
GOTERM_BP_DIRECT	GO:0046209~nitric oxide metabolic process	2	8.33333	0.0175729	HSP90AA1, AKT1	24	15	19478	108.211	1	0.134288	0.121305
GOTERM_BP_DIRECT	GO:0160049~negative regulation of cGAS/STING signaling pathway	2	8.33333	0.0187339	PARP1, AKT1	24	16	19478	101.448	1	0.139011	0.125571
GOTERM_BP_DIRECT	GO:0051146~striated muscle cell differentiation	2	8.33333	0.0187339	CASP3, AKT1	24	16	19478	101.448	1	0.139011	0.125571
GOTERM_BP_DIRECT	GO:0048566~embryonic digestive tract development	2	8.33333	0.0187339	CXCL8, TNF	24	16	19478	101.448	1	0.139011	0.125571
GOTERM_BP_DIRECT	GO:0060425~lung morphogenesis	2	8.33333	0.0187339	MAPK1, MAPK3	24	16	19478	101.448	1	0.139011	0.125571
GOTERM_BP_DIRECT	GO:0048143~astrocyte activation	2	8.33333	0.0210518	TNF, EGFR	24	18	19478	90.1759	1	0.153979	0.139093
GOTERM_BP_DIRECT	GO:0060749~mammary gland alveolus development	2	8.33333	0.0210518	CCND1, ESR1	24	18	19478	90.1759	1	0.153979	0.139093
GOTERM_BP_DIRECT	GO:0008284~positive regulation of cell population proliferation	4	16.6667	0.0216348	HDAC1, ERBB2, BCL2, EGFR	24	512	19478	6.34049	1	0.155766	0.140707
GOTERM_BP_DIRECT	GO:0098609~cell-cell adhesion	3	12.5	0.0221855	SRC, BCL2, EGFR	24	196	19478	12.4222	1	0.155766	0.140707
GOTERM_BP_DIRECT	GO:0035994~response to muscle stretch	2	8.33333	0.0222089	FOS, NFKB1	24	19	19478	85.4298	1	0.155766	0.140707
GOTERM_BP_DIRECT	GO:0060716~labyrinthine layer blood vessel development	2	8.33333	0.0222089	MAPK1, AKT1	24	19	19478	85.4298	1	0.155766	0.140707
GOTERM_BP_DIRECT	GO:2000811~negative regulation of anoikis	2	8.33333	0.0222089	SRC, BCL2	24	19	19478	85.4298	1	0.155766	0.140707
GOTERM_BP_DIRECT	GO:0060065~uterus development	2	8.33333	0.0222089	SRC, ESR1	24	19	19478	85.4298	1	0.155766	0.140707
GOTERM_BP_DIRECT	GO:0051897~positive regulation of phosphatidylinositol 3-kinase/protein kinase B signal transduction	3	12.5	0.023902	SRC, TNF, EGFR	24	204	19478	11.935	1	0.165376	0.149387
GOTERM_BP_DIRECT	GO:0043410~positive regulation of MAPK cascade	3	12.5	0.023902	ERBB2, TNF, EGFR	24	204	19478	11.935	1	0.165376	0.149387
GOTERM_BP_DIRECT	GO:0045780~positive regulation of bone resorption	2	8.33333	0.024519	SRC, EGFR	24	21	19478	77.2937	1	0.166275	0.150199
GOTERM_BP_DIRECT	GO:0060252~positive regulation of glial cell proliferation	2	8.33333	0.024519	TNF, EGFR	24	21	19478	77.2937	1	0.166275	0.150199
GOTERM_BP_DIRECT	GO:1904019~epithelial cell apoptotic process	2	8.33333	0.024519	CASP3, BCL2	24	21	19478	77.2937	1	0.166275	0.150199
GOTERM_BP_DIRECT	GO:2000010~positive regulation of protein localization to cell surface	2	8.33333	0.0256721	AKT1, TNF	24	22	19478	73.7803	1	0.168514	0.152223
GOTERM_BP_DIRECT	GO:0060324~face development	2	8.33333	0.0256721	MAPK1, MAPK3	24	22	19478	73.7803	1	0.168514	0.152223
GOTERM_BP_DIRECT	GO:0010744~positive regulation of macrophage derived foam cell differentiation	2	8.33333	0.0256721	TNF, NFKB1	24	22	19478	73.7803	1	0.168514	0.152223
GOTERM_BP_DIRECT	GO:0097194~execution phase of apoptosis	2	8.33333	0.0256721	CASP3, AKT1	24	22	19478	73.7803	1	0.168514	0.152223
GOTERM_BP_DIRECT	GO:0010759~positive regulation of macrophage chemotaxis	2	8.33333	0.0256721	MAPK1, MAPK3	24	22	19478	73.7803	1	0.168514	0.152223
GOTERM_BP_DIRECT	GO:0071168~protein localization to chromatin	2	8.33333	0.0268239	PARP1, ESR1	24	23	19478	70.5725	1	0.172753	0.156051
GOTERM_BP_DIRECT	GO:1902004~positive regulation of amyloid-beta formation	2	8.33333	0.0268239	CASP3, TNF	24	23	19478	70.5725	1	0.172753	0.156051
GOTERM_BP_DIRECT	GO:0060395~SMAD protein signal transduction	2	8.33333	0.0268239	JUN, FOS	24	23	19478	70.5725	1	0.172753	0.156051
GOTERM_BP_DIRECT	GO:0006809~nitric oxide biosynthetic process	2	8.33333	0.0279744	AKT1, TLR4	24	24	19478	67.6319	1	0.177924	0.160723
GOTERM_BP_DIRECT	GO:0051493~regulation of cytoskeleton organization	2	8.33333	0.0279744	MAPK1, MAPK3	24	24	19478	67.6319	1	0.177924	0.160723
GOTERM_BP_DIRECT	GO:0045087~innate immune response	4	16.6667	0.0285742	PARP1, SRC, TLR4, NFKB1	24	570	19478	5.69532	1	0.180617	0.163155
GOTERM_BP_DIRECT	GO:0045892~negative regulation of DNA-templated transcription	4	16.6667	0.0289621	JUN, PARP1, HDAC1, TNF	24	573	19478	5.6655	1	0.180743	0.163269
GOTERM_BP_DIRECT	GO:0140467~integrated stress response signaling	2	8.33333	0.0291236	JUN, FOS	24	25	19478	64.9267	1	0.180743	0.163269
GOTERM_BP_DIRECT	GO:0046697~decidualization	2	8.33333	0.0291236	PARP1, PTGS2	24	25	19478	64.9267	1	0.180743	0.163269
GOTERM_BP_DIRECT	GO:0003009~skeletal muscle contraction	2	8.33333	0.0314181	HSP90AA1, TNF	24	27	19478	60.1173	1	0.191501	0.172987
GOTERM_BP_DIRECT	GO:0097696~cell surface receptor signaling pathway via STAT	2	8.33333	0.0314181	STAT1, STAT3	24	27	19478	60.1173	1	0.191501	0.172987
GOTERM_BP_DIRECT	GO:0032727~positive regulation of interferon-alpha production	2	8.33333	0.0314181	STAT1, TLR4	24	27	19478	60.1173	1	0.191501	0.172987
GOTERM_BP_DIRECT	GO:0045930~negative regulation of mitotic cell cycle	2	8.33333	0.0325635	TNF, EGFR	24	28	19478	57.9702	1	0.195	0.176147
GOTERM_BP_DIRECT	GO:0001782~B cell homeostasis	2	8.33333	0.0325635	CASP3, BCL2	24	28	19478	57.9702	1	0.195	0.176147
GOTERM_BP_DIRECT	GO:0010332~response to gamma radiation	2	8.33333	0.0325635	PARP1, BCL2	24	28	19478	57.9702	1	0.195	0.176147
GOTERM_BP_DIRECT	GO:0048041~focal adhesion assembly	2	8.33333	0.0337075	SRC, BCL2	24	29	19478	55.9713	1	0.199517	0.180228
GOTERM_BP_DIRECT	GO:0023019~signal transduction involved in regulation of gene expression	2	8.33333	0.0337075	PARP1, NFKB1	24	29	19478	55.9713	1	0.199517	0.180228
GOTERM_BP_DIRECT	GO:1902894~negative regulation of miRNA transcription	2	8.33333	0.0348502	ESR1, TNF	24	30	19478	54.1056	1	0.205095	0.185267
GOTERM_BP_DIRECT	GO:0034612~response to tumor necrosis factor	2	8.33333	0.0359916	CASP3, PTGS2	24	31	19478	52.3602	1	0.207053	0.187035
GOTERM_BP_DIRECT	GO:0045672~positive regulation of osteoclast differentiation	2	8.33333	0.0359916	FOS, TNF	24	31	19478	52.3602	1	0.207053	0.187035
GOTERM_BP_DIRECT	GO:0045907~positive regulation of vasoconstriction	2	8.33333	0.0359916	PTGS2, EGFR	24	31	19478	52.3602	1	0.207053	0.187035
GOTERM_BP_DIRECT	GO:2001234~negative regulation of apoptotic signaling pathway	2	8.33333	0.0359916	BCL2, TNF	24	31	19478	52.3602	1	0.207053	0.187035
GOTERM_BP_DIRECT	GO:0042981~regulation of apoptotic process	3	12.5	0.0365708	HSP90AA1, STAT1, AKT1	24	257	19478	9.47374	1	0.208917	0.188719
GOTERM_BP_DIRECT	GO:0010575~positive regulation of vascular endothelial growth factor production	2	8.33333	0.0371317	STAT3, PTGS2	24	32	19478	50.724	1	0.208917	0.188719
GOTERM_BP_DIRECT	GO:0030878~thyroid gland development	2	8.33333	0.0371317	MAPK1, MAPK3	24	32	19478	50.724	1	0.208917	0.188719
GOTERM_BP_DIRECT	GO:0032206~positive regulation of telomere maintenance	2	8.33333	0.0371317	MAPK1, MAPK3	24	32	19478	50.724	1	0.208917	0.188719
GOTERM_BP_DIRECT	GO:0051968~positive regulation of synaptic transmission, glutamatergic	2	8.33333	0.0382706	PTGS2, EGFR	24	33	19478	49.1869	1	0.214148	0.193444
GOTERM_BP_DIRECT	GO:0043330~response to exogenous dsRNA	2	8.33333	0.0394081	MAPK1, MAPK3	24	34	19478	47.7402	1	0.218129	0.197041
GOTERM_BP_DIRECT	GO:0002230~positive regulation of defense response to virus by host	2	8.33333	0.0394081	HSP90AA1, STAT1	24	34	19478	47.7402	1	0.218129	0.197041
GOTERM_BP_DIRECT	GO:0045648~positive regulation of erythrocyte differentiation	2	8.33333	0.0405444	STAT1, STAT3	24	35	19478	46.3762	1	0.222019	0.200554
GOTERM_BP_DIRECT	GO:1990090~cellular response to nerve growth factor stimulus	2	8.33333	0.0405444	PARP1, AKT1	24	35	19478	46.3762	1	0.222019	0.200554
GOTERM_BP_DIRECT	GO:0030225~macrophage differentiation	2	8.33333	0.0416794	PARP1, MMP9	24	36	19478	45.088	1	0.22702	0.205072
GOTERM_BP_DIRECT	GO:0043029~T cell homeostasis	2	8.33333	0.0428131	CASP3, BCL2	24	37	19478	43.8694	1	0.23074	0.208432
GOTERM_BP_DIRECT	GO:0048709~oligodendrocyte differentiation	2	8.33333	0.0428131	HDAC1, ERBB2	24	37	19478	43.8694	1	0.23074	0.208432
GOTERM_BP_DIRECT	GO:2001238~positive regulation of extrinsic apoptotic signaling pathway	2	8.33333	0.0439455	TNF, TLR4	24	38	19478	42.7149	1	0.234376	0.211717
GOTERM_BP_DIRECT	GO:0071392~cellular response to estradiol stimulus	2	8.33333	0.0439455	ESR1, EGFR	24	38	19478	42.7149	1	0.234376	0.211717
GOTERM_BP_DIRECT	GO:0030335~positive regulation of cell migration	3	12.5	0.0449467	STAT3, AKT1, EGFR	24	288	19478	8.45399	1	0.23671	0.213825
GOTERM_BP_DIRECT	GO:0051591~response to cAMP	2	8.33333	0.0450766	STAT1, FOS	24	39	19478	41.6197	1	0.23671	0.213825
GOTERM_BP_DIRECT	GO:0001937~negative regulation of endothelial cell proliferation	2	8.33333	0.0450766	STAT1, TNF	24	39	19478	41.6197	1	0.23671	0.213825
GOTERM_BP_DIRECT	GO:0018107~peptidyl-threonine phosphorylation	2	8.33333	0.0462065	MAPK1, AKT1	24	40	19478	40.5792	1	0.24018	0.216959
GOTERM_BP_DIRECT	GO:0009408~response to heat	2	8.33333	0.0462065	HSP90AA1, AKT1	24	40	19478	40.5792	1	0.24018	0.216959
GOTERM_BP_DIRECT	GO:0032733~positive regulation of interleukin-10 production	2	8.33333	0.0484624	STAT3, TLR4	24	42	19478	38.6468	1	0.250634	0.226403
GOTERM_BP_DIRECT	GO:0032728~positive regulation of interferon-beta production	2	8.33333	0.0495884	HSP90AA1, TLR4	24	43	19478	37.7481	1	0.251379	0.227076
GOTERM_BP_DIRECT	GO:0042307~positive regulation of protein import into nucleus	2	8.33333	0.0495884	HSP90AA1, PTGS2	24	43	19478	37.7481	1	0.251379	0.227076
GOTERM_BP_DIRECT	GO:0008625~extrinsic apoptotic signaling pathway via death domain receptors	2	8.33333	0.0495884	BCL2, TNF	24	43	19478	37.7481	1	0.251379	0.227076
GOTERM_BP_DIRECT	GO:0031295~T cell costimulation	2	8.33333	0.0495884	SRC, AKT1	24	43	19478	37.7481	1	0.251379	0.227076
GOTERM_BP_DIRECT	GO:0043434~response to peptide hormone	2	8.33333	0.0507131	STAT1, STAT3	24	44	19478	36.8902	1	0.255814	0.231082
GOTERM_BP_DIRECT	GO:0032722~positive regulation of chemokine production	2	8.33333	0.0518366	TNF, TLR4	24	45	19478	36.0704	1	0.25893	0.233897
GOTERM_BP_DIRECT	GO:0007566~embryo implantation	2	8.33333	0.0518366	PTGS2, MMP9	24	45	19478	36.0704	1	0.25893	0.233897
GOTERM_BP_DIRECT	GO:0034614~cellular response to reactive oxygen species	2	8.33333	0.0529588	SRC, FOS	24	46	19478	35.2862	1	0.26198	0.236652
GOTERM_BP_DIRECT	GO:0030316~osteoclast differentiation	2	8.33333	0.0529588	FOS, TNF	24	46	19478	35.2862	1	0.26198	0.236652
GOTERM_BP_DIRECT	GO:0030890~positive regulation of B cell proliferation	2	8.33333	0.0540798	BCL2, TLR4	24	47	19478	34.5355	1	0.264965	0.239348
GOTERM_BP_DIRECT	GO:0031667~response to nutrient levels	2	8.33333	0.0540798	SRC, TNF	24	47	19478	34.5355	1	0.264965	0.239348
GOTERM_BP_DIRECT	GO:0036323~vascular endothelial growth factor receptor-1 signaling pathway	2	8.33333	0.0563178	ERBB2, EGFR	24	49	19478	33.1259	1	0.273315	0.246891
GOTERM_BP_DIRECT	GO:0008630~intrinsic apoptotic signaling pathway in response to DNA damage	2	8.33333	0.0563178	BCL2, TNF	24	49	19478	33.1259	1	0.273315	0.246891
GOTERM_BP_DIRECT	GO:0035790~platelet-derived growth factor receptor-alpha signaling pathway	2	8.33333	0.0574349	ERBB2, EGFR	24	50	19478	32.4633	1	0.274829	0.248259
GOTERM_BP_DIRECT	GO:0034198~cellular response to amino acid starvation	2	8.33333	0.0574349	MAPK1, MAPK3	24	50	19478	32.4633	1	0.274829	0.248259
GOTERM_BP_DIRECT	GO:0045747~positive regulation of Notch signaling pathway	2	8.33333	0.0574349	SRC, STAT3	24	50	19478	32.4633	1	0.274829	0.248259
GOTERM_BP_DIRECT	GO:0038145~macrophage colony-stimulating factor signaling pathway	2	8.33333	0.0585508	ERBB2, EGFR	24	51	19478	31.8268	1	0.276295	0.249583
GOTERM_BP_DIRECT	GO:0038109~Kit signaling pathway	2	8.33333	0.0585508	ERBB2, EGFR	24	51	19478	31.8268	1	0.276295	0.249583
GOTERM_BP_DIRECT	GO:0014823~response to activity	2	8.33333	0.0585508	FOS, TNF	24	51	19478	31.8268	1	0.276295	0.249583
GOTERM_BP_DIRECT	GO:0048146~positive regulation of fibroblast proliferation	2	8.33333	0.0596654	ESR1, EGFR	24	52	19478	31.2147	1	0.280263	0.253167
GOTERM_BP_DIRECT	GO:1900016~negative regulation of cytokine production involved in inflammatory response	2	8.33333	0.0607787	STAT3, NFKB1	24	53	19478	30.6258	1	0.284189	0.256714
GOTERM_BP_DIRECT	GO:0031547~brain-derived neurotrophic factor receptor signaling pathway	2	8.33333	0.0618908	ERBB2, EGFR	24	54	19478	30.0586	1	0.28677	0.259045
GOTERM_BP_DIRECT	GO:0035791~platelet-derived growth factor receptor-beta signaling pathway	2	8.33333	0.0618908	ERBB2, EGFR	24	54	19478	30.0586	1	0.28677	0.259045
GOTERM_BP_DIRECT	GO:0071347~cellular response to interleukin-1	2	8.33333	0.0630016	CXCL8, NFKB1	24	55	19478	29.5121	1	0.289299	0.26133
GOTERM_BP_DIRECT	GO:1904263~positive regulation of TORC1 signaling	2	8.33333	0.0630016	SRC, AKT1	24	55	19478	29.5121	1	0.289299	0.26133
GOTERM_BP_DIRECT	GO:0048012~hepatocyte growth factor receptor signaling pathway	2	8.33333	0.0641112	ERBB2, EGFR	24	56	19478	28.9851	1	0.290486	0.262402
GOTERM_BP_DIRECT	GO:0033209~tumor necrosis factor-mediated signaling pathway	2	8.33333	0.0641112	STAT1, TNF	24	56	19478	28.9851	1	0.290486	0.262402
GOTERM_BP_DIRECT	GO:0034605~cellular response to heat	2	8.33333	0.0641112	HSP90AA1, PTGS2	24	56	19478	28.9851	1	0.290486	0.262402
GOTERM_BP_DIRECT	GO:0043627~response to estrogen	2	8.33333	0.0652195	HSP90AA1, ESR1	24	57	19478	28.4766	1	0.291637	0.263441
GOTERM_BP_DIRECT	GO:0045786~negative regulation of cell cycle	2	8.33333	0.0652195	CASP3, PTGS2	24	57	19478	28.4766	1	0.291637	0.263441
GOTERM_BP_DIRECT	GO:0009612~response to mechanical stimulus	2	8.33333	0.0652195	STAT1, SRC	24	57	19478	28.4766	1	0.291637	0.263441
GOTERM_BP_DIRECT	GO:0038063~collagen-activated tyrosine kinase receptor signaling pathway	2	8.33333	0.0663265	ERBB2, EGFR	24	58	19478	27.9856	1	0.295297	0.266748
GOTERM_BP_DIRECT	GO:0038084~vascular endothelial growth factor signaling pathway	2	8.33333	0.0707422	ERBB2, EGFR	24	62	19478	26.1801	1	0.313593	0.283275
GOTERM_BP_DIRECT	GO:0045785~positive regulation of cell adhesion	2	8.33333	0.071843	ERBB2, TNF	24	63	19478	25.7646	1	0.315739	0.285214
GOTERM_BP_DIRECT	GO:0006959~humoral immune response	2	8.33333	0.071843	BCL2, TNF	24	63	19478	25.7646	1	0.315739	0.285214
GOTERM_BP_DIRECT	GO:0006006~glucose metabolic process	2	8.33333	0.0729425	AKT1, TNF	24	64	19478	25.362	1	0.317843	0.287114
GOTERM_BP_DIRECT	GO:0071230~cellular response to amino acid stimulus	2	8.33333	0.0729425	TNF, EGFR	24	64	19478	25.362	1	0.317843	0.287114
GOTERM_BP_DIRECT	GO:0043525~positive regulation of neuron apoptotic process	2	8.33333	0.0751379	CASP3, TNF	24	66	19478	24.5934	1	0.326022	0.294502
GOTERM_BP_DIRECT	GO:1901224~positive regulation of non-canonical NF-kappaB signal transduction	2	8.33333	0.0762337	TNF, TLR4	24	67	19478	24.2264	1	0.329381	0.297537
GOTERM_BP_DIRECT	GO:0001819~positive regulation of cytokine production	2	8.33333	0.0773283	SRC, TNF	24	68	19478	23.8701	1	0.332706	0.30054
GOTERM_BP_DIRECT	GO:0032715~negative regulation of interleukin-6 production	2	8.33333	0.0784216	TNF, TLR4	24	69	19478	23.5242	1	0.334599	0.30225
GOTERM_BP_DIRECT	GO:0021766~hippocampus development	2	8.33333	0.0784216	HDAC1, CASP3	24	69	19478	23.5242	1	0.334599	0.30225
GOTERM_BP_DIRECT	GO:0050679~positive regulation of epithelial cell proliferation	2	8.33333	0.0795137	ERBB2, EGFR	24	70	19478	23.1881	1	0.337851	0.305187
GOTERM_BP_DIRECT	GO:0007623~circadian rhythm	2	8.33333	0.0806045	TNF, EGFR	24	71	19478	22.8615	1	0.34107	0.308096
GOTERM_BP_DIRECT	GO:0098869~cellular oxidant detoxification	2	8.33333	0.0849556	ALB, PTGS2	24	75	19478	21.6422	1	0.358002	0.32339
GOTERM_BP_DIRECT	GO:0018105~peptidyl-serine phosphorylation	2	8.33333	0.0871237	MAPK1, AKT1	24	77	19478	21.0801	1	0.365634	0.330284
GOTERM_BP_DIRECT	GO:0032729~positive regulation of type II interferon production	2	8.33333	0.0882059	TNF, TLR4	24	78	19478	20.8098	1	0.368665	0.333022
GOTERM_BP_DIRECT	GO:0045732~positive regulation of protein catabolic process	2	8.33333	0.0914452	HSP90AA1, TNF	24	81	19478	20.0391	1	0.376064	0.339706
GOTERM_BP_DIRECT	GO:0007565~female pregnancy	2	8.33333	0.0914452	BCL2, FOS	24	81	19478	20.0391	1	0.376064	0.339706
GOTERM_BP_DIRECT	GO:0006952~defense response	2	8.33333	0.0914452	STAT1, STAT3	24	81	19478	20.0391	1	0.376064	0.339706
GOTERM_BP_DIRECT	GO:0009636~response to toxic substance	2	8.33333	0.0914452	BCL2, FOS	24	81	19478	20.0391	1	0.376064	0.339706
GOTERM_BP_DIRECT	GO:0008285~negative regulation of cell population proliferation	3	12.5	0.0918384	CXCL8, STAT3, PTGS2	24	433	19478	5.62298	1	0.37617	0.339802
GOTERM_BP_DIRECT	GO:0000082~G1/S transition of mitotic cell cycle	2	8.33333	0.0925225	CCND1, BCL2	24	82	19478	19.7947	1	0.377462	0.340969
GOTERM_BP_DIRECT	GO:0022008~neurogenesis	2	8.33333	0.0957472	ERBB2, EGFR	24	85	19478	19.0961	1	0.389068	0.351453
GOTERM_BP_DIRECT	GO:0001503~ossification	2	8.33333	0.0968196	BCL2, EGFR	24	86	19478	18.874	1	0.391871	0.353985
